# Supplementary material for: Spatial patterns of hepatocyte glucose flux revealed by stable isotope tracing and multi-scale microscopy
Source: Nat Commun. 2025 Jul 1;16:5850. doi: 10.1038/s41467-025-60994-w (PMC12219532; doi:10.1038/s41467-025-60994-w)
Supplement: Supplementary file 4 — Source Data [file 41467_2025_60994_MOESM4_ESM.xlsx]

## Sheet: 1B
Time	15mg/kg/min																		40mg/kg/min
0	1	1	1	1															1	1	1	1	1	1	1	1	1	1	1	1	1	1	1	1	1
60	1.01515	1.10204	0.841837	1.15287															1.06383	1.3961	1.06383	1.14815	3.30172	1.24375	2.38542	3.25893	1.69427	1.68707	1.98214	1.16364	1.22917	1.48148	2.55102	1.72816	1.48148
120	0.939394	0.887755	0.862245	1.3121															1.2766		1.2766		1.61207	1.275	2.29167	3.875		1.92517	1.9375	1.25455	0.854167	1.36296	2.46939	1.46602	1.36296
240																			1.34752				1.73276			2.53571

## Sheet: 1C
Time (sec)	15 mg/kg/min			40 mg/kg/min
0	0.0104986	-0.0001061	0.00662676	0	0	0
0.25	0.01046	-0.0001177	0.00674175	-2.933e-05	0	3.0024e-05
0.5	0.0104158	-0.000129	0.00681852	-7.911e-05	0	7.6499e-05
0.75	0.0103667	-0.0001398	0.0068547	-0.0001682	0	0.0001406
1	0.0103135	-0.0001502	0.00684751	-0.0003547	0	0.00022362
1.25	0.0102567	-0.00016	0.00678919	-0.0013381	0	0.00032703
1.5	0.0101971	-0.0001692	0.00667817	-0.0005234	0	0.00045239
1.75	0.0101354	-0.0001778	0.00652368	-0.0001722	0	0.00060056
2	0.0100724	-0.0001857	0.00633711	7.3265e-05	0	0.000763
2.25	0.0100087	-0.000193	0.0061279	0.00028744	0	0.00093827
2.5	0.00994496	-0.0001997	0.00590497	0.00049997	0	0.00112781
2.75	0.00988177	-0.0002058	0.00567605	0.00073891	0	0.00133331
3	0.00981971	-0.0002115	0.00544979	0.00106712	0	0.00155672
3.25	0.0097593	-0.0002167	0.00524012	0.00218384	0	0.00180033
3.5	0.00970099	-0.0002217	0.00505449	0.00151151	0	0.00206686
3.75	0.00964512	-0.0002263	0.00489472	0.00130174	0	0.00235943
4	0.00959205	-0.0002307	0.00475975	0.00119148	0	0.00267673
4.25	0.00954213	-0.0002349	0.00464718	0.00110901	0	0.00300747
4.5	0.00949575	-0.0002389	0.00455415	0.00103655	4.3726e-06	0.0033473
4.75	0.0094533	-0.0002428	0.00447774	0.00096737	1.2311e-05	0.0036917
5	0.00941518	-0.0002467	0.0044152	0.00089841	2.1115e-05	0.0040354
5.25	0.00938078	-0.0002506	0.00436401	0.0008299	3.0245e-05	0.00437237
5.5	0.00934834	-0.0002543	0.00432218	0.00076604	3.952e-05	0.00469578
5.75	0.00932105	-0.0002581	0.00428842	0.00070689	4.8864e-05	0.00499815
6	0.00930172	-0.000262	0.00426157	0.00066231	5.8309e-05	0.0052762
6.25	0.00929225	-0.0002661	0.00424054	0.00063391	7.6352e-05	0.0055364
6.5	0.00929361	-0.0002705	0.00422434	0.00061805	9.5789e-05	0.00577828
6.75	0.00930573	-0.0002753	0.00421205	0.00061203	0.00011528	0.00600144
7	0.00932741	-0.0002804	0.00420287	0.00061409	0.00013483	0.00620617
7.25	0.0093574	-0.0002859	0.00419691	0.00062127	0.00015446	0.00639341
7.5	0.00939438	-0.0002918	0.00419707	0.00062789	0.00017416	0.00656468
7.75	0.00943151	-0.0002982	0.00420197	0.00063378	0.00019396	0.00672195
8	0.00946486	-0.0003051	0.00420994	0.00064044	0.00021379	0.00686763
8.25	0.00949154	-0.0003124	0.00421961	0.00064931	0.00023359	0.00700471
8.5	0.00950959	-0.0003202	0.00422989	0.00066175	0.00025336	0.00714659
8.75	0.00951803	-0.0003283	0.00423992	0.00067914	0.0002731	0.00731356
9	0.009517	-0.0003369	0.00424908	0.00070286	0.00029292	0.00748576
9.25	0.00950775	-0.0003458	0.00425608	0.00073442	0.00032716	0.00765029
9.5	0.00949271	-0.0003551	0.00425715	0.00077539	0.00038561	0.00780411
9.75	0.0094749	-0.0003645	0.00425306	0.00082717	0.00046824	0.00795276
10	0.00945483	-0.0003739	0.00424512	0.0008911	0.00057502	0.00811216
10.25	0.0094328	-0.000383	0.00423461	0.00096858	0.00070507	0.00830884
10.5	0.0094092	-0.0003917	0.00422278	0.00106108	0.00085818	0.00857061
10.75	0.00938442	-0.0003999	0.00421086	0.0011701	0.0010343	0.00893
11	0.00935881	-0.0004074	0.00420011	0.00129762	0.00123329	0.00938846
11.25	0.00933275	-0.000414	0.00419181	0.00144979	0.00144082	0.00992285
11.5	0.00930658	-0.0004197	0.00418718	0.00163006	0.0016471	0.0105467
11.75	0.00928065	-0.0004242	0.00418609	0.00184074	0.00185216	0.0112638
12	0.00925528	-0.0004274	0.00418708	0.00208368	0.002056	0.0120664
12.25	0.00923079	-0.0004292	0.00418859	0.00236013	0.0022595	0.0129346
12.5	0.00920748	-0.0004293	0.00418897	0.00267058	0.00246284	0.0138358
12.75	0.00918562	-0.0004276	0.00418671	0.00301472	0.00266608	0.0147245
13	0.00916545	-0.0004239	0.0041806	0.00339088	0.00287011	0.0156241
13.25	0.00914721	-0.0004179	0.00416944	0.00379216	0.00307554	0.0165731
13.5	0.00913111	-0.0004097	0.0041521	0.00421531	0.00328261	0.0175623
13.75	0.00911737	-0.000399	0.00412888	0.0046587	0.00349155	0.0185813
14	0.00910617	-0.0003859	0.00410137	0.00511834	0.00370259	0.0196118
14.25	0.0090977	-0.0003713	0.00407131	0.00559015	0.00392184	0.020632
14.5	0.00909213	-0.000358	0.00404053	0.00607022	0.00414316	0.0216231
14.75	0.00908965	-0.0003482	0.00401067	0.00655492	0.00433214	0.0225698
15	0.00909144	-0.0003437	0.00398315	0.00704114	0.00447525	0.023461
15.25	0.00909444	-0.0003456	0.00395932	0.00752638	0.00458378	0.0242896
15.5	0.00909366	-0.0003545	0.00394055	0.00800689	0.0046943	0.0250531
15.75	0.00908569	-0.0003706	0.00392814	0.00847605	0.00486864	0.0257531
16	0.00906849	-0.0003934	0.00392344	0.00892269	0.00519442	0.0264033
16.25	0.00904085	-0.0004208	0.00392774	0.00934081	0.00570695	0.0270241
16.5	0.00900362	-0.0004489	0.00394235	0.00972613	0.00629731	0.0276369
16.75	0.00895925	-0.0004735	0.00396861	0.0100757	0.00700287	0.0282541
17	0.00891067	-0.0004906	0.00400751	0.0103876	0.0078465	0.0288805
17.25	0.0088665	-0.0004961	0.00405725	0.0106612	0.00882614	0.0295175
17.5	0.0088387	-0.0004859	0.00411717	0.0108969	0.00991416	0.0301634
17.75	0.00883904	-0.0004562	0.00418694	0.0110984	0.0110578	0.0308433
18	0.00887928	-0.0004028	0.00426605	0.0112774	0.0121784	0.0315783
18.25	0.00897159	-0.0003217	0.00435377	0.0114423	0.0132431	0.0323561
18.5	0.00912739	-0.0002174	0.00444917	0.0116005	0.0143722	0.0331632
18.75	0.00934932	-9.748e-05	0.00455108	0.0117597	0.0155684	0.0339931
19	0.0096087	3.6828e-05	0.0046585	0.0119273	0.0168268	0.0348452
19.25	0.00990001	0.0001839	0.00477296	0.0121107	0.0181421	0.0357204
19.5	0.0102195	0.0003415	0.0048947	0.012317	0.0195091	0.0366205
19.75	0.0105617	0.00050682	0.00502337	0.0125532	0.0209224	0.037519
20	0.0109196	0.00067646	0.00515867	0.0128263	0.0223765	0.0383912
20.25	0.0112847	0.00084632	0.00530029	0.0131431	0.0238659	0.0392433
20.5	0.0116469	0.00102028	0.00544789	0.0135102	0.0253851	0.0400806
20.75	0.0120032	0.00120486	0.00560115	0.0139341	0.0269284	0.0409078
21	0.0123797	0.00139943	0.00575967	0.0144209	0.0284901	0.0417291
21.25	0.012778	0.00160328	0.00592308	0.014977	0.0300653	0.0425483
21.5	0.0131965	0.00181564	0.00609097	0.0156039	0.0316486	0.0433673
21.75	0.0136334	0.00203571	0.00626289	0.0162977	0.0332346	0.0441626
22	0.0140869	0.00226262	0.00643835	0.0170549	0.0348177	0.044922
22.25	0.0145541	0.00249554	0.00661685	0.0178714	0.0363921	0.0456395
22.5	0.015033	0.00273354	0.00679788	0.0187424	0.0379521	0.046309
22.75	0.0155222	0.00297574	0.00698089	0.0196628	0.0394918	0.0469297
23	0.0160203	0.00322113	0.00716537	0.0206269	0.0410059	0.0475019
23.25	0.0165258	0.00346878	0.00735074	0.0216283	0.0424912	0.0480247
23.5	0.0170375	0.00371783	0.00753648	0.0226648	0.0440118	0.0484992
23.75	0.0175541	0.00396739	0.00772203	0.0237388	0.04558	0.0489503
24	0.0180744	0.00421665	0.00790663	0.0248521	0.0471818	0.0493922
24.25	0.0185986	0.0044648	0.0080919	0.0260069	0.0488069	0.049832
24.5	0.0191256	0.00471109	0.0082864	0.0272084	0.0504488	0.050277
24.75	0.019654	0.00495483	0.00848909	0.0284624	0.0521041	0.0507298
25	0.0201822	0.00519537	0.00869839	0.0297739	0.0537725	0.0511912
25.25	0.0207086	0.00543216	0.0089133	0.0311479	0.0554546	0.0516631
25.5	0.0212315	0.00566466	0.00913338	0.0325888	0.0570891	0.0521472
25.75	0.021749	0.00589241	0.00935888	0.0341002	0.0586687	0.0526451
26	0.0222593	0.00611502	0.00959082	0.0356848	0.0602149	0.0531586
26.25	0.0227609	0.00633216	0.00982846	0.0373434	0.0617493	0.0536893
26.5	0.023252	0.00654289	0.0100647	0.0390729	0.0632933	0.0542385
26.75	0.0237304	0.00674547	0.0103028	0.040868	0.0648679	0.054807
27	0.0241943	0.00694364	0.0105469	0.0427225	0.0664945	0.0553954
27.25	0.0246444	0.00716359	0.0108013	0.0446123	0.0681827	0.0560039
27.5	0.0251292	0.00740486	0.0110704	0.0464637	0.0698404	0.0566323
27.75	0.0256459	0.00766286	0.0113585	0.0482629	0.0714463	0.0572835
28	0.0261735	0.00793476	0.01167	0.0500012	0.0730014	0.0579633
28.25	0.0266974	0.00821939	0.0120091	0.0516682	0.0745041	0.0586681
28.5	0.0272106	0.00851793	0.0123798	0.0532601	0.0759499	0.059394
28.75	0.0277132	0.00883408	0.0127742	0.0547774	0.0773277	0.0601373
29	0.0282122	0.00916796	0.013183	0.056214	0.0786246	0.060895
29.25	0.0287189	0.00949908	0.0136068	0.0575812	0.079838	0.061664
29.5	0.0292044	0.00983512	0.0140455	0.0589385	0.0810624	0.0624424
29.75	0.0296977	0.0101896	0.014498	0.0602877	0.0823204	0.0632249
30	0.0302525	0.0105769	0.0149623	0.0616259	0.0836097	0.0640036
30.25	0.0308516	0.0110027	0.015436	0.0629534	0.0849282	0.0647798
30.5	0.0314641	0.0114429	0.0159158	0.0642641	0.0862738	0.0655558
30.75	0.0320971	0.0118952	0.0164094	0.0655499	0.0876482	0.066334
31	0.0327502	0.0123587	0.0169252	0.06681	0.0890522	0.0671169
31.25	0.0334163	0.0128305	0.0174607	0.0680437	0.090484	0.0679071
31.5	0.034081	0.0133062	0.0180135	0.0692509	0.0919421	0.0687079
31.75	0.0347232	0.0137795	0.0185809	0.0704316	0.0934252	0.0695233
32	0.0353148	0.0142415	0.0191604	0.071586	0.094931	0.0703581
32.25	0.0358918	0.0146898	0.0197496	0.0727145	0.0964561	0.0712163
32.5	0.0364961	0.01515	0.0203457	0.0738173	0.0979962	0.0721026
32.75	0.0371253	0.015624	0.0209463	0.0748951	0.0995472	0.0730212
33	0.0377771	0.0161103	0.0215487	0.0759486	0.101104	0.0739766
33.25	0.0384494	0.0166073	0.0221503	0.0769784	0.102663	0.0749816
33.5	0.0391402	0.0171131	0.0227486	0.0779854	0.104217	0.0760706
33.75	0.0398478	0.0176258	0.0233409	0.0789704	0.105761	0.0772524
34	0.0405705	0.018143	0.0239246	0.0799347	0.10729	0.0785317
34.25	0.0413064	0.0186623	0.0244971	0.0808793	0.108799	0.0799123
34.5	0.0420537	0.0191812	0.0250558	0.0818053	0.110285	0.0813961
34.75	0.0428111	0.0196972	0.025598	0.082714	0.111742	0.0829839
35	0.0435767	0.0202084	0.0261211	0.0836065	0.113167	0.0846744
35.25	0.0443491	0.0207131	0.0266305	0.0844841	0.114555	0.0864569
35.5	0.0451264	0.0212099	0.0271562	0.0853482	0.115901	0.088298
35.75	0.0459067	0.021698	0.0276912	0.0862017	0.117202	0.0901861
36	0.0466882	0.022177	0.0282273	0.0870509	0.118453	0.0921117
36.25	0.0474682	0.0226471	0.0287592	0.0879453	0.119688	0.0940651
36.5	0.048243	0.0231103	0.0292844	0.0888917	0.12092	0.0960359
36.75	0.0490095	0.0235777	0.0298037	0.0898762	0.122135	0.0980134
37	0.049765	0.0240559	0.0303205	0.0908868	0.123324	0.099986
37.25	0.0505066	0.0245496	0.0308333	0.091913	0.124481	0.101943
37.5	0.0512314	0.0250634	0.0313191	0.0929452	0.125597	0.103873
37.75	0.0519362	0.0256014	0.0317946	0.0939735	0.12667	0.105765
38	0.0526179	0.0261675	0.0322804	0.0949862	0.127694	0.107589
38.25	0.0532741	0.0267652	0.0327969	0.0959298	0.12863	0.109334
38.5	0.0539036	0.0273964	0.0333464	0.0967944	0.129465	0.110995
38.75	0.0545579	0.0280541	0.0339129	0.0975908	0.130208	0.112568
39	0.0552642	0.0287354	0.0345005	0.098329	0.13087	0.114053
39.25	0.0559894	0.0294392	0.0351101	0.0990184	0.13146	0.115449
39.5	0.056709	0.0301648	0.0357401	0.0996683	0.131992	0.116756
39.75	0.0574078	0.0309116	0.0363857	0.100287	0.132476	0.117975
40	0.0580791	0.0316794	0.0370394	0.100883	0.132925	0.11912
40.25	0.0587253	0.0324672	0.0376908	0.101464	0.133352	0.120195
40.5	0.0593575	0.0332735	0.038345	0.102036	0.133771	0.121196
40.75	0.0599423	0.0340956	0.0390216	0.102607	0.134195	0.122125
41	0.0604794	0.0349302	0.0397177	0.103186	0.134637	0.122985
41.25	0.0610008	0.0357727	0.0404304	0.103776	0.135111	0.123782
41.5	0.0615131	0.0366172	0.0411567	0.104377	0.135643	0.124524
41.75	0.0620349	0.0374566	0.0418934	0.104986	0.136267	0.125225
42	0.0625797	0.0382843	0.0426374	0.105599	0.136991	0.125902
42.25	0.0631536	0.0390966	0.0433859	0.106213	0.137826	0.126578
42.5	0.0637537	0.0398827	0.044136	0.106823	0.13878	0.127272
42.75	0.0643681	0.0406327	0.0448849	0.107423	0.139851	0.128003
43	0.0649759	0.0413384	0.0456297	0.108005	0.141029	0.12879
43.25	0.0655832	0.0419933	0.0463676	0.108565	0.142289	0.129622
43.5	0.0662122	0.0425929	0.0470959	0.109103	0.143576	0.130473
43.75	0.0668645	0.0431347	0.047814	0.109619	0.144824	0.131342
44	0.0675377	0.0436161	0.0485286	0.110116	0.14591	0.132228
44.25	0.0682279	0.044033	0.0492419	0.110593	0.146905	0.133124
44.5	0.0689312	0.0443906	0.0499555	0.111052	0.147815	0.134025
44.75	0.0696436	0.0446941	0.050671	0.111496	0.148633	0.13492
45	0.0703612	0.0449493	0.05139	0.111926	0.149359	0.135797
45.25	0.07108	0.0451628	0.0521139	0.112344	0.150011	0.136672
45.5	0.0717958	0.0453424	0.0528441	0.112753	0.150615	0.13757
45.75	0.0725042	0.0454973	0.0535798	0.113154	0.151209	0.138491
46	0.0732007	0.0456372	0.0543137	0.113545	0.151904	0.139431
46.25	0.0738811	0.045773	0.0550483	0.113923	0.152621	0.140388
46.5	0.0745409	0.0459158	0.0557786	0.114288	0.153342	0.14136
46.75	0.0751758	0.0460751	0.0564989	0.114638	0.154073	0.142344
47	0.0757815	0.0462539	0.0572051	0.114975	0.154814	0.143338
47.25	0.0763557	0.0464557	0.0578959	0.115296	0.155567	0.14434
47.5	0.0768965	0.0466818	0.0585716	0.115602	0.156334	0.145349
47.75	0.0773961	0.0469316	0.0592347	0.115894	0.157113	0.146363
48	0.0778485	0.0472034	0.0598897	0.11618	0.157905	0.147381
48.25	0.078249	0.047494	0.0605381	0.116466	0.158706	0.148399
48.5	0.078595	0.0477988	0.061172	0.116759	0.159516	0.149415
48.75	0.0788855	0.048115	0.0617591	0.117064	0.160335	0.150428
49	0.0791215	0.048445	0.0623022	0.11739	0.161164	0.151434
49.25	0.0793036	0.0487898	0.0628034	0.11774	0.162002	0.152433
49.5	0.0794342	0.0491505	0.0632633	0.118121	0.16285	0.153421
49.75	0.0795234	0.0495287	0.0636814	0.118537	0.163706	0.154396
50	0.0796197	0.0499255	0.0640546	0.118991	0.164569	0.155357
50.25	0.0797613	0.0503426	0.064378	0.119485	0.165438	0.156301
50.5	0.0799563	0.0507815	0.0646641	0.12002	0.166312	0.157228
50.75	0.0802126	0.0512429	0.0649515	0.120595	0.167184	0.158134
51	0.080538	0.0517257	0.0652422	0.121209	0.16805	0.159019
51.25	0.0809402	0.0522285	0.0655373	0.121859	0.168905	0.159879
51.5	0.0814265	0.0527493	0.0658379	0.12255	0.169743	0.160724
51.75	0.0820036	0.0532861	0.0661449	0.123294	0.170561	0.161555
52	0.0826203	0.0538361	0.0664595	0.124085	0.171353	0.162363
52.25	0.0832224	0.0543967	0.0667827	0.12493	0.172114	0.163169
52.5	0.0838112	0.0549591	0.0671157	0.12583	0.172875	0.16398
52.75	0.0843876	0.0555007	0.0674598	0.126786	0.173614	0.164799
53	0.0849505	0.056022	0.0678167	0.127796	0.174318	0.165628
53.25	0.0854976	0.0565255	0.068189	0.128855	0.174989	0.166472
53.5	0.0860251	0.0570143	0.0685791	0.129952	0.175627	0.167325
53.75	0.0865285	0.0574909	0.0689889	0.131061	0.176235	0.16819
54	0.0870213	0.057958	0.0694195	0.132174	0.176817	0.169085
54.25	0.0875291	0.058418	0.069872	0.133271	0.177376	0.169993
54.5	0.0880503	0.0588785	0.0703464	0.134338	0.177888	0.170914
54.75	0.0885828	0.0593611	0.0708423	0.13536	0.178374	0.171851
55	0.0891247	0.0598677	0.0713583	0.136326	0.178851	0.172807
55.25	0.089674	0.0603979	0.0718912	0.137229	0.179324	0.173784
55.5	0.0902287	0.0609512	0.0724375	0.138062	0.179795	0.174782
55.75	0.0907869	0.0615268	0.0729937	0.138822	0.180268	0.175798
56	0.0913467	0.0621237	0.0735558	0.139513	0.180746	0.176827
56.25	0.0919061	0.0627406	0.0741196	0.14015	0.181231	0.177866
56.5	0.0924633	0.0633757	0.0746806	0.140745	0.181721	0.178909
56.75	0.0930164	0.0640277	0.075234	0.141313	0.182216	0.179974
57	0.0935637	0.064693	0.0757749	0.141868	0.182714	0.181065
57.25	0.0941034	0.0653681	0.076298	0.142427	0.183213	0.182169
57.5	0.0946325	0.0660499	0.0767996	0.143007	0.183709	0.183275
57.75	0.0951498	0.066735	0.0773279	0.143629	0.184198	0.184374
58	0.0956544	0.0674204	0.0778443	0.144307	0.184682	0.185459
58.25	0.0961449	0.0681033	0.0782924	0.145047	0.185154	0.186524
58.5	0.0966204	0.0687814	0.0786509	0.145859	0.185606	0.187569
58.75	0.0970798	0.0694527	0.0789365	0.146751	0.186033	0.188568
59	0.0975217	0.0701151	0.0792054	0.147732	0.186431	0.189515
59.25	0.0979453	0.0707664	0.0794974	0.14881	0.186798	0.190417
59.5	0.0983505	0.0714044	0.0797512	0.149991	0.187132	0.191283
59.75	0.0987359	0.0720272	0.0799153	0.151275	0.187431	0.192123
60	0.099107	0.0726431	0.0800285	0.152663	0.187689	0.192945
60.25	0.0994779	0.073281	0.0801484	0.154128	0.18791	0.193759
60.5	0.0998419	0.0739588	0.0802989	0.15562	0.188098	0.194566
60.75	0.100193	0.0747208	0.0804669	0.157135	0.18826	0.195308
61	0.100526	0.0755429	0.0806011	0.158664	0.188391	0.195979
61.25	0.100839	0.0763193	0.0806678	0.160198	0.188476	0.196585
61.5	0.101129	0.0769924	0.0807329	0.161727	0.188514	0.197133
61.75	0.101397	0.0775566	0.0808026	0.163242	0.188505	0.197626
62	0.101637	0.0780516	0.0808796	0.164732	0.18845	0.198068
62.25	0.101835	0.0785499	0.080967	0.166212	0.188348	0.19846
62.5	0.102002	0.0791282	0.0810676	0.167712	0.188201	0.198812
62.75	0.102146	0.0796526	0.0811844	0.169219	0.188008	0.19919
63	0.102276	0.0801494	0.0813203	0.170721	0.187779	0.199611
63.25	0.1024	0.0807348	0.0814782	0.172204	0.187535	0.200077
63.5	0.102527	0.0814759	0.0816611	0.173654	0.187285	0.200592
63.75	0.102664	0.0823877	0.081872	0.175058	0.187038	0.201158
64	0.102813	0.0834285	0.0821126	0.176402	0.186801	0.201781
64.25	0.102971	0.0845031	0.0823825	0.177673	0.186582	0.202461
64.5	0.103133	0.0855228	0.0826804	0.178857	0.18639	0.2032
64.75	0.103297	0.0865792	0.0830042	0.179949	0.18623	0.203997
65	0.103457	0.0876715	0.0833515	0.180945	0.18611	0.204852
65.25	0.103609	0.088789	0.0837189	0.181842	0.186036	0.205759
65.5	0.103746	0.0899213	0.0841026	0.182642	0.186012	0.206717
65.75	0.103861	0.0910571	0.0844979	0.183347	0.186039	0.207719
66	0.103952	0.0921854	0.0849009	0.183962	0.186121	0.208758
66.25	0.10402	0.093295	0.0853093	0.184495	0.186256	0.209828
66.5	0.104067	0.0943744	0.0857207	0.184954	0.186445	0.210919
66.75	0.104093	0.0954127	0.0861331	0.185346	0.186686	0.212027
67	0.104099	0.0963983	0.0865441	0.185674	0.186974	0.213142
67.25	0.104086	0.0973209	0.0869517	0.185944	0.187306	0.214256
67.5	0.104054	0.0981712	0.0873536	0.18616	0.187674	0.215362
67.75	0.104005	0.0989437	0.0877477	0.186327	0.188071	0.21645
68	0.10394	0.099634	0.0881316	0.18645	0.188486	0.21751
68.25	0.103862	0.100241	0.0885032	0.186534	0.188912	0.218533
68.5	0.103773	0.100765	0.0888658	0.186582	0.189338	0.219509
68.75	0.103677	0.101209	0.0892792	0.186599	0.189754	0.220429
69	0.103577	0.101578	0.0897357	0.186591	0.190148	0.221281
69.25	0.103475	0.101877	0.0902112	0.186616	0.190511	0.222159
69.5	0.103376	0.102115	0.0906905	0.186644	0.190835	0.223049
69.75	0.103284	0.102297	0.0911668	0.186627	0.1911	0.223861
70	0.103201	0.10243	0.0916422	0.18655	0.191277	0.224527
70.25	0.103138	0.102519	0.0921266	0.186422	0.191338	0.225002
70.5	0.103101	0.102571	0.0926327	0.186288	0.191264	0.225266
70.75	0.103089	0.10259	0.0931251	0.186226	0.19104	0.225322
71	0.103108	0.102582	0.0936182	0.186337	0.190659	0.225198
71.25	0.10316	0.102552	0.0941049	0.186492	0.19012	0.224847
71.5	0.103249	0.102523	0.0946054	0.186657	0.18943	0.224349
71.75	0.103378	0.102537	0.095132	0.186888	0.188611	0.223877
72	0.103547	0.102584	0.0956886	0.187211	0.187707	0.223477
72.25	0.103748	0.102667	0.0962707	0.187621	0.186762	0.223204
72.5	0.103981	0.102796	0.0968658	0.188084	0.185823	0.223106
72.75	0.104246	0.102979	0.0974535	0.188529	0.184936	0.223209
73	0.104539	0.103223	0.0980302	0.188858	0.184148	0.223512
73.25	0.104855	0.103531	0.0986296	0.189152	0.183503	0.223996
73.5	0.105189	0.103888	0.0992496	0.189484	0.183016	0.224613
73.75	0.105536	0.104259	0.0998873	0.189853	0.182696	0.225305
74	0.105889	0.10466	0.10054	0.190259	0.182552	0.22612
74.25	0.106244	0.105093	0.101204	0.190701	0.182585	0.227077
74.5	0.106587	0.105553	0.101878	0.191177	0.18279	0.22818
74.75	0.106907	0.106034	0.102558	0.191686	0.183154	0.22943
75	0.107203	0.106533	0.103242	0.192229	0.183659	0.230827
75.25	0.107474	0.107047	0.103928	0.192803	0.184282	0.232372
75.5	0.107721	0.107573	0.104614	0.193408	0.185022	0.234059
75.75	0.107945	0.108108	0.105297	0.194039	0.185878	0.235882
76	0.108149	0.108651	0.105976	0.194694	0.186842	0.237826
76.25	0.108334	0.109198	0.106649	0.195369	0.187902	0.239875
76.5	0.108513	0.109742	0.107316	0.196058	0.189048	0.242009
76.75	0.108694	0.110274	0.107982	0.196759	0.190268	0.244202
77	0.108877	0.110783	0.108648	0.197465	0.191549	0.246424
77.25	0.109065	0.111263	0.109317	0.198173	0.192878	0.248642
77.5	0.109257	0.111714	0.109992	0.198877	0.19424	0.250819
77.75	0.109454	0.112143	0.110674	0.199577	0.195623	0.252917
78	0.109658	0.112557	0.111366	0.200268	0.197011	0.254893
78.25	0.109869	0.112972	0.112071	0.200948	0.198392	0.256693
78.5	0.110088	0.113413	0.112786	0.201616	0.199753	0.258295
78.75	0.110315	0.113913	0.113509	0.202268	0.201082	0.259683
79	0.110552	0.114491	0.114237	0.202904	0.202367	0.26085
79.25	0.110797	0.115095	0.114965	0.203527	0.203596	0.261796
79.5	0.111051	0.115724	0.11569	0.204191	0.204817	0.262526
79.75	0.111314	0.11638	0.116406	0.204945	0.206071	0.263054
80	0.111586	0.11706	0.117108	0.205825	0.207332	0.263404
80.25	0.111865	0.117754	0.11779	0.2068	0.208582	0.263616
80.5	0.112151	0.118447	0.118446	0.207841	0.209811	0.263709
80.75	0.112445	0.11912	0.11907	0.208925	0.211017	0.263696
81	0.112746	0.119765	0.119657	0.210036	0.212205	0.263595
81.25	0.113053	0.120443	0.1202	0.211151	0.213388	0.263428
81.5	0.113366	0.121155	0.120693	0.212211	0.214529	0.263219
81.75	0.113683	0.121897	0.121122	0.21316	0.215606	0.262987
82	0.114004	0.122664	0.121484	0.213961	0.216671	0.26275
82.25	0.114328	0.123452	0.121775	0.214649	0.217777	0.262522
82.5	0.114653	0.124256	0.121995	0.215256	0.218901	0.262317
82.75	0.114978	0.125072	0.122145	0.215799	0.219979	0.262144
83	0.115301	0.125894	0.122227	0.216288	0.221022	0.262007
83.25	0.115621	0.126719	0.122245	0.216738	0.222035	0.261902
83.5	0.115938	0.127543	0.122208	0.217161	0.223017	0.261823
83.75	0.116249	0.12836	0.122128	0.217566	0.223956	0.261765
84	0.116554	0.129166	0.122016	0.217958	0.224837	0.26172
84.25	0.116852	0.129957	0.121878	0.218338	0.225636	0.261683
84.5	0.117143	0.130728	0.121721	0.218706	0.226396	0.261647
84.75	0.117426	0.131476	0.121552	0.219072	0.227193	0.261606
85	0.117701	0.132198	0.121377	0.219448	0.228024	0.261553
85.25	0.117967	0.13289	0.121201	0.219837	0.228885	0.261481
85.5	0.118225	0.133549	0.121027	0.220239	0.229773	0.261385
85.75	0.118476	0.134173	0.12086	0.220653	0.230683	0.261185
86	0.118718	0.13477	0.120702	0.221077	0.231611	0.260809
86.25	0.118954	0.13537	0.120556	0.221506	0.232555	0.260234
86.5	0.119185	0.135974	0.120423	0.221933	0.233509	0.259439
86.75	0.119413	0.13658	0.120306	0.222351	0.23447	0.25841
87	0.119637	0.137189	0.120205	0.222749	0.235435	0.257137
87.25	0.11986	0.137802	0.120123	0.223118	0.236401	0.255619
87.5	0.120082	0.138422	0.120059	0.223444	0.237364	0.253861
87.75	0.120304	0.139052	0.120017	0.223717	0.238322	0.25195
88	0.120527	0.139686	0.119996	0.223928	0.23927	0.249976
88.25	0.120751	0.140297	0.119999	0.224066	0.240204	0.247987
88.5	0.120975	0.140892	0.120029	0.224122	0.24112	0.24608
88.75	0.121198	0.141474	0.120091	0.224068	0.242013	0.244284
89	0.121422	0.142052	0.120193	0.223893	0.242877	0.242611
89.25	0.121646	0.142631	0.120326	0.223601	0.243708	0.241071
89.5	0.121871	0.143218	0.120482	0.223217	0.244498	0.239669
89.75	0.122095	0.143819	0.120651	0.222777	0.245243	0.238404
90	0.122318	0.144442	0.120828	0.222322	0.245989	0.237268
90.25	0.122539	0.145088	0.121006	0.221897	0.246747	0.236248
90.5	0.122759	0.14574	0.121179	0.221553	0.247503	0.235276
90.75	0.122975	0.146399	0.121337	0.221353	0.248231	0.234357
91	0.123188	0.147062	0.121473	0.221344	0.248885	0.233503
91.25	0.123397	0.147731	0.121595	0.221553	0.249432	0.232723
91.5	0.123601	0.148402	0.121712	0.221985	0.249846	0.232027
91.75	0.123798	0.149072	0.121832	0.222628	0.250113	0.231423
92	0.123988	0.149737	0.121962	0.223459	0.250176	0.230917
92.25	0.12417	0.150397	0.12211	0.224447	0.250025	0.230508
92.5	0.124346	0.151068	0.122283	0.225559	0.249677	0.230194
92.75	0.124515	0.151752	0.122485	0.226759	0.249175	0.229971
93	0.124678	0.152445	0.12272	0.228014	0.248584	0.229834
93.25	0.124835	0.153148	0.122992	0.229261	0.247987	0.229773
93.5	0.124987	0.153855	0.123301	0.230474	0.24743	0.229782
93.75	0.125136	0.154566	0.123647	0.231642	0.246929	0.229846
94	0.125282	0.155276	0.124029	0.232754	0.246504	0.229957
94.25	0.125426	0.155983	0.124442	0.233807	0.246164	0.230112
94.5	0.125569	0.156682	0.124878	0.2348	0.24591	0.23031
94.75	0.12571	0.157369	0.125339	0.235737	0.245736	0.230552
95	0.125849	0.158041	0.125827	0.236623	0.245629	0.230835
95.25	0.125985	0.158697	0.126332	0.237496	0.245549	0.231159
95.5	0.126118	0.159334	0.126839	0.238365	0.245485	0.231524
95.75	0.126248	0.159951	0.127337	0.23923	0.245445	0.23193
96	0.126375	0.160546	0.127817	0.24009	0.245425	0.232378
96.25	0.126497	0.161121	0.12827	0.240945	0.245421	0.232861
96.5	0.126614	0.161674	0.128693	0.241796	0.24543	0.233375
96.75	0.126726	0.162207	0.129077	0.242641	0.245448	0.233915
97	0.126834	0.162717	0.129408	0.243478	0.245471	0.234477
97.25	0.126938	0.163207	0.129693	0.244306	0.245496	0.235056
97.5	0.127039	0.163678	0.129937	0.245122	0.24552	0.235647
97.75	0.127137	0.164133	0.130151	0.245922	0.245538	0.236248
98	0.127233	0.164574	0.130342	0.246704	0.245546	0.236858
98.25	0.127327	0.165005	0.130519	0.247455	0.245539	0.237472
98.5	0.127417	0.165429	0.130689	0.248173	0.24551	0.23809
98.75	0.127504	0.165848	0.13086	0.248864	0.245452	0.238709
99	0.127588	0.166268	0.131038	0.24953	0.245359	0.239326
99.25	0.127669	0.16669	0.131229	0.250173	0.245238	0.239939
99.5	0.127749	0.167115	0.131436	0.250794	0.245087	0.240537
99.75	0.127827	0.167546	0.131654	0.251395	0.244905	0.241108
100	0.127906	0.167982	0.131884	0.251979	0.244693	0.241652
100.25	0.127989	0.168426	0.132124	0.252557	0.244452	0.242168
100.5	0.128079	0.168879	0.132371	0.253131	0.244185	0.242658
100.75	0.128181	0.169342	0.132623	0.253695	0.243898	0.243123
101	0.1283	0.169816	0.132877	0.254247	0.243594	0.243564
101.25	0.128438	0.170301	0.13313	0.254787	0.243266	0.243983
101.5	0.128601	0.170796	0.133379	0.255313	0.242914	0.244391
101.75	0.12879	0.171301	0.133629	0.255824	0.242539	0.244798
102	0.129009	0.171814	0.133879	0.256319	0.242143	0.245203
102.25	0.12926	0.172334	0.134129	0.256796	0.241727	0.245605
102.5	0.129544	0.172857	0.134379	0.257254	0.241293	0.246002
102.75	0.129861	0.17338	0.134629	0.257689	0.240843	0.246393
103	0.130211	0.173902	0.134876	0.258101	0.240378	0.246778
103.25	0.130588	0.17442	0.135121	0.258486	0.2399	0.247158
103.5	0.130989	0.174931	0.135364	0.258843	0.239411	0.247531
103.75	0.131412	0.175448	0.135603	0.259171	0.238918	0.247898
104	0.131854	0.175972	0.135839	0.259469	0.238427	0.248261
104.25	0.13231	0.176497	0.136071	0.259739	0.237942	0.248618
104.5	0.132779	0.177014	0.1363	0.25998	0.23747	0.248971
104.75	0.133255	0.177521	0.136526	0.260196	0.237014	0.249321
105	0.133733	0.178016	0.136749	0.260389	0.236581	0.249667
105.25	0.134211	0.178498	0.13697	0.260568	0.236174	0.250009
105.5	0.134687	0.178972	0.137194	0.260739	0.235796	0.250347
105.75	0.135156	0.179428	0.137432	0.260904	0.235448	0.250681
106	0.135612	0.17987	0.137693	0.261066	0.235129	0.251009
106.25	0.136052	0.180317	0.137983	0.261227	0.234838	0.251333
106.5	0.13647	0.180789	0.138308	0.261389	0.234576	0.251651
106.75	0.136864	0.181303	0.138673	0.261555	0.234341	0.251964
107	0.137232	0.181877	0.139081	0.261727	0.234135	0.25227
107.25	0.137572	0.182526	0.139534	0.2619	0.233955	0.25257
107.5	0.137882	0.183247	0.14003	0.262075	0.233802	0.252863
107.75	0.138163	0.184	0.140556	0.262255	0.233675	0.253173
108	0.138414	0.184778	0.141106	0.262441	0.233568	0.253503
108.25	0.138638	0.185573	0.14167	0.262637	0.233468	0.253845
108.5	0.138833	0.186377	0.142241	0.262844	0.233381	0.254197
108.75	0.139002	0.187176	0.14281	0.26306	0.23331	0.254555
109	0.139144	0.187958	0.14337	0.263283	0.233258	0.25492
109.25	0.139261	0.188707	0.143912	0.263511	0.233227	0.255293
109.5	0.139354	0.189426	0.144427	0.263739	0.233219	0.255677
109.75	0.139423	0.190151	0.144907	0.263966	0.233236	0.256056
110	0.139472	0.190878	0.145343	0.264187	0.233282	0.256435
110.25	0.139506	0.191602	0.145726	0.264398	0.233369	0.256829
110.5	0.139527	0.192319	0.146048	0.264597	0.233492	0.257255
110.75	0.139539	0.193024	0.146299	0.264783	0.233645	0.257712
111	0.139544	0.193712	0.146471	0.264957	0.233823	0.258181
111.25	0.139547	0.19438	0.146554	0.265118	0.234019	0.258665
111.5	0.139552	0.195021	0.146542	0.265265	0.234228	0.25916
111.75	0.139561	0.195629	0.146431	0.265398	0.234445	0.259664
112	0.139574	0.196201	0.146221	0.265519	0.234665	0.260165
112.25	0.13959	0.196732	0.145917	0.265628	0.234881	0.260655
112.5	0.13961	0.197222	0.145531	0.265726	0.235089	0.261124
112.75	0.139636	0.19767	0.145086	0.265815	0.235283	0.261579
113	0.139669	0.198076	0.144604	0.265896	0.235462	0.262039
113.25	0.139708	0.19844	0.144108	0.265972	0.235631	0.262504
113.5	0.139753	0.198767	0.143621	0.266047	0.235794	0.262973
113.75	0.139806	0.199063	0.143164	0.266123	0.235959	0.263447
114	0.13987	0.199328	0.142754	0.266201	0.236133	0.263927
114.25	0.139945	0.199564	0.142408	0.266278	0.236324	0.264412
114.5	0.140032	0.199784	0.142133	0.266353	0.236539	0.2649
114.75	0.140133	0.199997	0.141929	0.266426	0.236783	0.265385
115	0.140251	0.200212	0.141797	0.266494	0.237056	0.265865
115.25	0.14039	0.200437	0.141739	0.266559	0.237354	0.266335
115.5	0.140557	0.200678	0.141755	0.266619	0.237673	0.266794
115.75	0.140754	0.200942	0.141846	0.266675	0.238008	0.267236
116	0.140985	0.201238	0.142009	0.266729	0.238352	0.26766
116.25	0.141252	0.201577	0.142243	0.266786	0.238701	0.268064
116.5	0.141555	0.201956	0.142543	0.26685	0.239049	0.268446
116.75	0.141894	0.202372	0.142903	0.266927	0.239397	0.268805
117	0.142265	0.202817	0.143316	0.267021	0.239741	0.269139
117.25	0.142662	0.203285	0.143769	0.267137	0.240082	0.269447
117.5	0.143076	0.20377	0.144249	0.267279	0.240417	0.269727
117.75	0.143499	0.204263	0.144738	0.267453	0.240743	0.269978
118	0.143923	0.204759	0.145217	0.267658	0.24106	0.270199
118.25	0.144339	0.205251	0.14566	0.267869	0.241368	0.270378
118.5	0.144738	0.205731	0.146048	0.268032	0.24167	0.270477
118.75	0.145111	0.206197	0.146375	0.268113	0.241968	0.270425
119	0.145447	0.20665	0.146634	0.2681	0.242265	0.270168
119.25	0.145738	0.207091	0.146824	0.268008	0.242563	0.269687
119.5	0.145973	0.207522	0.14695	0.267877	0.242867	0.269004
119.75	0.14615	0.207944	0.147019	0.267782	0.243183	0.268175
120	0.146271	0.20836	0.147042	0.267829	0.243516	0.267295
120.25	0.146333	0.20877	0.147041	0.268247	0.243873	0.26648
120.5	0.146338	0.209176	0.147028	0.269164	0.244259	0.265812
120.75	0.146289	0.20958	0.14701	0.270569	0.24468	0.265358
121	0.14619	0.209983	0.146993	0.272523	0.24514	0.265191
121.25	0.146047	0.210424	0.146982	0.275052	0.245641	0.265348
121.5	0.145868	0.210995	0.146979	0.278149	0.246185	0.265826
121.75	0.145654	0.211654	0.146987	0.281764	0.246773	0.266579
122	0.145404	0.212361	0.147006	0.285817	0.247403	0.267526
122.25	0.145124	0.21309	0.147035	0.290127	0.248069	0.268573
122.5	0.144817	0.213819	0.147075	0.294633	0.248764	0.269685
122.75	0.144487	0.214523	0.147123	0.29938	0.249482	0.270876
123	0.144141	0.215225	0.147185	0.304308	0.250216	0.272135
123.25	0.143782	0.215912	0.147264	0.309359	0.250961	0.273447
123.5	0.143415	0.216497	0.14736	0.314471	0.251714	0.274796
123.75	0.143046	0.217028	0.147468	0.319583	0.252468	0.276168
124	0.142679	0.217547	0.147582	0.324631	0.253219	0.277547
124.25	0.142318	0.218084	0.147688	0.329553	0.25396	0.278918
124.5	0.141968	0.21866	0.147772	0.334285	0.254683	0.280265
124.75	0.14163	0.219298	0.147815	0.338766	0.255381	0.281572
125	0.141308	0.219973	0.147791	0.342937	0.256046	0.282823
125.25	0.141003	0.22066	0.147706	0.34675	0.256665	0.284005
125.5	0.14072	0.221351	0.147598	0.350167	0.257229	0.285104
125.75	0.140459	0.222035	0.147438	0.353156	0.257729	0.286107
126	0.140226	0.222702	0.147229	0.355632	0.258159	0.287003
126.25	0.140021	0.223345	0.146983	0.357534	0.258515	0.287775
126.5	0.139849	0.223954	0.146714	0.358885	0.258793	0.288409
126.75	0.139734	0.22452	0.14644	0.359713	0.258992	0.288895
127	0.139676	0.225035	0.146183	0.360053	0.259112	0.289228
127.25	0.139677	0.22549	0.14593	0.359937	0.259153	0.289406
127.5	0.13974	0.225877	0.145646	0.359399	0.259118	0.289433
127.75	0.139862	0.226187	0.145365	0.358477	0.259008	0.289313
128	0.140043	0.226418	0.145091	0.35727	0.258823	0.28906
128.25	0.140279	0.226564	0.14483	0.355789	0.258568	0.288691
128.5	0.140566	0.226627	0.144583	0.353925	0.258245	0.288254
128.75	0.140878	0.226608	0.144353	0.351658	0.257858	0.287795
129	0.14121	0.22651	0.144143	0.34899	0.25741	0.287347
129.25	0.141555	0.226342	0.143953	0.345929	0.256907	0.286943
129.5	0.141904	0.226115	0.143786	0.342498	0.256354	0.286617
129.75	0.14225	0.225841	0.143642	0.338722	0.25576	0.286399
130	0.142584	0.225528	0.143521	0.334636	0.25513	0.28632
130.25	0.142897	0.225184	0.143419	0.330358	0.254472	0.286408
130.5	0.14318	0.224819	0.143336	0.326064	0.253791	0.286669
130.75	0.143421	0.22444	0.143268	0.321827	0.253098	0.287106
131	0.143612	0.224055	0.143213	0.317704	0.252398	0.287735
131.25	0.14374	0.22367	0.143166	0.313737	0.251693	0.288565
131.5	0.143794	0.223288	0.143127	0.309956	0.250986	0.289581
131.75	0.143763	0.222916	0.14309	0.306381	0.250279	0.290771
132	0.143632	0.222561	0.143054	0.303025	0.249572	0.292123
132.25	0.143384	0.222231	0.143017	0.299892	0.248866	0.29362
132.5	0.143009	0.221934	0.142978	0.296986	0.248162	0.295238
132.75	0.142517	0.22168	0.142936	0.294313	0.24746	0.296951
133	0.141936	0.221476	0.14289	0.291877	0.246762	0.298728
133.25	0.141298	0.221333	0.142839	0.289679	0.246073	0.300535
133.5	0.140634	0.221255	0.142783	0.28772	0.245399	0.302358
133.75	0.13998	0.221249	0.142721	0.286001	0.244744	0.304174
134	0.139373	0.221317	0.142652	0.284528	0.244116	0.305946
134.25	0.138858	0.22146	0.142576	0.283343	0.24352	0.307646
134.5	0.138478	0.221677	0.142491	0.282439	0.242961	0.309251
134.75	0.138254	0.221967	0.142399	0.281801	0.242446	0.310743
135	0.138191	0.222323	0.1423	0.281409	0.241978	0.312106
135.25	0.138295	0.222741	0.142196	0.281243	0.241563	0.313328
135.5	0.138569	0.223213	0.142087	0.281283	0.241212	0.314403
135.75	0.139014	0.223733	0.141976	0.281506	0.240935	0.31533
136	0.139623	0.224294	0.141866	0.281883	0.240739	0.316117
136.25	0.140381	0.224887	0.141761	0.282349	0.240629	0.316771
136.5	0.141263	0.225502	0.141664	0.282885	0.240609	0.317295
136.75	0.142231	0.22613	0.141578	0.283483	0.240681	0.317699
137	0.143236	0.226758	0.141505	0.284133	0.240846	0.317989
137.25	0.14424	0.227376	0.141446	0.284825	0.241099	0.318174
137.5	0.1452	0.227948	0.141404	0.285552	0.241431	0.318267
137.75	0.146083	0.228433	0.141378	0.286301	0.24183	0.318276
138	0.146857	0.228789	0.141366	0.287064	0.242285	0.318215
138.25	0.147505	0.22898	0.141368	0.287827	0.242783	0.318096
138.5	0.148018	0.228971	0.141381	0.28858	0.243312	0.317932
138.75	0.148405	0.228737	0.141403	0.289311	0.24386	0.317733
139	0.148685	0.228261	0.141428	0.290008	0.244413	0.317512
139.25	0.148873	0.227533	0.141445	0.290659	0.244959	0.317278
139.5	0.148989	0.226578	0.141442	0.291254	0.245484	0.317041
139.75	0.149054	0.22549	0.141412	0.291777	0.245975	0.316811
140	0.149091	0.224436	0.141346	0.292213	0.24643	0.316598
140.25	0.149122	0.223413	0.14124	0.292554	0.246845	0.316407
140.5	0.149168	0.222464	0.141092	0.292801	0.24719	0.316258
140.75	0.14925	0.221632	0.140902	0.292957	0.24744	0.316148
141	0.149386	0.220949	0.140675	0.293025	0.24758	0.31605
141.25	0.149588	0.220443	0.140426	0.29301	0.247599	0.315945
141.5	0.149838	0.220128	0.140168	0.29292	0.247497	0.315821
141.75	0.150118	0.21996	0.139918	0.292765	0.247275	0.315674
142	0.150416	0.219817	0.13969	0.292564	0.246934	0.315502
142.25	0.150721	0.219752	0.139501	0.292325	0.246482	0.315312
142.5	0.151018	0.219765	0.139355	0.292052	0.245956	0.315101
142.75	0.151292	0.219853	0.139255	0.291749	0.245394	0.31488
143	0.151525	0.220011	0.139206	0.291421	0.244829	0.314654
143.25	0.151707	0.220234	0.139207	0.291072	0.244293	0.314438
143.5	0.15185	0.220517	0.139257	0.290709	0.243813	0.314238
143.75	0.15197	0.220853	0.139351	0.290336	0.243418	0.314057
144	0.15207	0.221236	0.139483	0.289956	0.243126	0.313889
144.25	0.152152	0.221659	0.139646	0.289574	0.242934	0.313726
144.5	0.152219	0.222114	0.139838	0.289193	0.242836	0.313553
144.75	0.152275	0.222592	0.14006	0.288817	0.242827	0.313367
145	0.152324	0.223085	0.140307	0.288448	0.242896	0.313189
145.25	0.152371	0.223582	0.140579	0.28809	0.243031	0.313027
145.5	0.152417	0.224066	0.140871	0.287671	0.243219	0.312884
145.75	0.152467	0.224533	0.141181	0.28715	0.243439	0.312765
146	0.15252	0.22498	0.141507	0.286589	0.243681	0.312672
146.25	0.152572	0.225404	0.141845	0.285969	0.243947	0.312609
146.5	0.152623	0.225807	0.142192	0.285264	0.244238	0.312576
146.75	0.152671	0.22619	0.142542	0.284457	0.244556	0.312575
147	0.152713	0.226556	0.142891	0.283534	0.244901	0.312605
147.25	0.152748	0.22691	0.143232	0.282488	0.245274	0.31267
147.5	0.152774	0.227264	0.14356	0.281392	0.245675	0.312769
147.75	0.152787	0.227621	0.143869	0.280295	0.246104	0.312903
148	0.15279	0.227981	0.144151	0.279146	0.246559	0.313071
148.25	0.152785	0.228343	0.144401	0.27799	0.247036	0.313266
148.5	0.152774	0.228708	0.144612	0.2769	0.247535	0.31348
148.75	0.152758	0.229077	0.144781	0.275905	0.248052	0.313708
149	0.152736	0.229448	0.144908	0.275016	0.248585	0.313945
149.25	0.152711	0.229821	0.144993	0.274242	0.249132	0.314182
149.5	0.152682	0.230196	0.145037	0.273583	0.249688	0.314415
149.75	0.152651	0.230572	0.145042	0.273034	0.250252	0.314639
150	0.152618	0.230949	0.145013	0.272584	0.250821	0.31485
150.25	0.152584	0.231328	0.144953	0.272208	0.251394	0.315053
150.5	0.152552	0.231707	0.144868	0.271859	0.251966	0.31525
150.75	0.152523	0.232087	0.144762	0.271526	0.252534	0.315445
151	0.1525	0.232468	0.144638	0.271212	0.253096	0.315641
151.25	0.152484	0.23285	0.144498	0.270917	0.253655	0.315839
151.5	0.152477	0.233233	0.144345	0.270642	0.254213	0.316044
151.75	0.152479	0.233617	0.144183	0.270388	0.254771	0.316254
152	0.152491	0.234002	0.144014	0.270155	0.255332	0.316472
152.25	0.152511	0.234388	0.143844	0.269944	0.255898	0.316697
152.5	0.152538	0.234777	0.143677	0.269756	0.256476	0.31693
152.75	0.152572	0.23517	0.143517	0.269593	0.257071	0.31717
153	0.15261	0.23557	0.143368	0.269453	0.25769	0.317418
153.25	0.152651	0.235979	0.143231	0.269338	0.258338	0.317673
153.5	0.152695	0.236398	0.143111	0.269247	0.25902	0.317935
153.75	0.15274	0.236828	0.143008	0.26918	0.259741	0.318204
154	0.152787	0.23727	0.142923	0.269136	0.260505	0.318478
154.25	0.152836	0.237724	0.142855	0.269114	0.261312	0.318756
154.5	0.152885	0.23819	0.142801	0.269111	0.262163	0.319035
154.75	0.152936	0.238665	0.142762	0.26912	0.263055	0.319315
155	0.152988	0.239147	0.142734	0.269143	0.263984	0.319597
155.25	0.15304	0.239633	0.142717	0.269182	0.264943	0.319882
155.5	0.153092	0.240121	0.142708	0.26924	0.265923	0.320171
155.75	0.153144	0.240607	0.142708	0.26932	0.266916	0.320463
156	0.153197	0.241087	0.142713	0.269425	0.267914	0.32076
156.25	0.153248	0.24156	0.142723	0.269556	0.26891	0.321065
156.5	0.1533	0.242022	0.142736	0.269721	0.269896	0.32138
156.75	0.15335	0.242471	0.142742	0.269925	0.270864	0.321704
157	0.153399	0.242904	0.142739	0.27017	0.271808	0.322036
157.25	0.153446	0.24332	0.142725	0.270453	0.272719	0.322374
157.5	0.153486	0.243719	0.142702	0.270773	0.273593	0.322718
157.75	0.153523	0.244099	0.14267	0.271127	0.274468	0.323067
158	0.153558	0.244461	0.142628	0.271515	0.275357	0.323419
158.25	0.153587	0.244804	0.142578	0.271933	0.276252	0.323771
158.5	0.153608	0.245127	0.142519	0.272379	0.277144	0.324118
158.75	0.153618	0.24543	0.14246	0.272853	0.278026	0.324459
159	0.153614	0.245728	0.142401	0.273353	0.278897	0.324789
159.25	0.153599	0.246071	0.14234	0.273876	0.279754	0.325107
159.5	0.153572	0.246466	0.142275	0.274419	0.2806	0.32541
159.75	0.153534	0.246913	0.142202	0.274969	0.281393	0.325698
160	0.153482	0.24741	0.142119	0.275532	0.282121	0.325969
160.25	0.153421	0.247954	0.142022	0.276114	0.282797	0.326226
160.5	0.153357	0.248537	0.141907	0.276722	0.283433	0.326472
160.75	0.153293	0.249153	0.141772	0.277361	0.284016	0.326708
161	0.153235	0.249775	0.141612	0.278039	0.284481	0.326937
161.25	0.153186	0.250344	0.141425	0.278759	0.284835	0.327162
161.5	0.15315	0.250762	0.141206	0.27953	0.285086	0.327384
161.75	0.153124	0.251031	0.14094	0.280368	0.285242	0.32761
162	0.153105	0.251203	0.140608	0.28127	0.28531	0.327858
162.25	0.153094	0.251282	0.14016	0.282233	0.285294	0.328136
162.5	0.153093	0.251274	0.139555	0.28325	0.285199	0.328448
162.75	0.153099	0.251186	0.138764	0.284318	0.285057	0.328802
163	0.153111	0.251028	0.137772	0.285433	0.284949	0.329202
163.25	0.153129	0.250809	0.136574	0.286588	0.284883	0.329652
163.5	0.153151	0.250623	0.13518	0.28778	0.284867	0.330157
163.75	0.153183	0.250465	0.133622	0.289001	0.284905	0.330717
164	0.153229	0.250285	0.13195	0.290246	0.285002	0.33132
164.25	0.153287	0.250084	0.130259	0.291508	0.285155	0.331961
164.5	0.153358	0.249861	0.128649	0.292778	0.28536	0.332635
164.75	0.153442	0.249616	0.127201	0.294046	0.285614	0.33334
165	0.15354	0.249348	0.125987	0.295304	0.28591	0.334067
165.25	0.153653	0.249058	0.12503	0.296539	0.286241	0.33481
165.5	0.15378	0.248745	0.124337	0.297739	0.286598	0.335562
165.75	0.153922	0.248406	0.123904	0.298891	0.286973	0.336312
166	0.154079	0.24804	0.123709	0.299978	0.287355	0.337052
166.25	0.154251	0.247647	0.123718	0.300987	0.287743	0.337774
166.5	0.154437	0.247224	0.123884	0.301902	0.288131	0.338468
166.75	0.154639	0.246769	0.124166	0.30271	0.288515	0.339122
167	0.154856	0.246282	0.124519	0.303391	0.288893	0.339687
167.25	0.155089	0.245762	0.124935	0.303897	0.289258	0.340135
167.5	0.155335	0.245211	0.125408	0.304189	0.289607	0.340442
167.75	0.155593	0.244628	0.125932	0.304232	0.289935	0.340597
168	0.155859	0.244017	0.126502	0.303971	0.290237	0.340593
168.25	0.15613	0.24338	0.127112	0.303389	0.290508	0.340432
168.5	0.156401	0.242722	0.127756	0.302486	0.290826	0.340121
168.75	0.156665	0.242046	0.128429	0.301268	0.291225	0.339676
169	0.156917	0.241357	0.129125	0.299756	0.291604	0.339155
169.25	0.157149	0.240661	0.129837	0.298008	0.291892	0.338605
169.5	0.157356	0.239961	0.13056	0.296083	0.29205	0.338071
169.75	0.157512	0.239263	0.131288	0.294041	0.292068	0.337606
170	0.157598	0.238572	0.132016	0.291977	0.291971	0.337255
170.25	0.157603	0.237894	0.132737	0.289947	0.291783	0.337027
170.5	0.157525	0.237236	0.133446	0.288002	0.291459	0.336922
170.75	0.157364	0.236601	0.134136	0.286187	0.290969	0.336939
171	0.157125	0.235962	0.134804	0.284532	0.290418	0.337069
171.25	0.156816	0.235313	0.135443	0.283098	0.289882	0.337296
171.5	0.156444	0.234661	0.136048	0.281895	0.289407	0.337601
171.75	0.156039	0.234015	0.136614	0.280913	0.289008	0.337946
172	0.155623	0.233376	0.137134	0.280135	0.288671	0.338297
172.25	0.155211	0.232743	0.137615	0.279537	0.288376	0.33865
172.5	0.154808	0.232112	0.13806	0.279094	0.288097	0.339001
172.75	0.154416	0.231481	0.13847	0.278772	0.287833	0.339347
173	0.154031	0.230878	0.138849	0.278551	0.287583	0.339683
173.25	0.153646	0.230313	0.139199	0.278367	0.28735	0.340006
173.5	0.15325	0.229775	0.139525	0.278204	0.287135	0.340314
173.75	0.15285	0.229254	0.139832	0.278063	0.286938	0.340602
174	0.152452	0.228742	0.140126	0.277942	0.286761	0.340869
174.25	0.15205	0.228258	0.140402	0.27784	0.286606	0.341112
174.5	0.151641	0.22783	0.14066	0.277756	0.286472	0.341326
174.75	0.151224	0.227465	0.140899	0.277685	0.286362	0.341506
175	0.150799	0.227166	0.14112	0.277625	0.286277	0.341645
175.25	0.15037	0.226941	0.141323	0.277572	0.286218	0.34174
175.5	0.149943	0.226796	0.14151	0.277523	0.286188	0.341786
175.75	0.149508	0.226736	0.141679	0.277475	0.286187	0.341782
176	0.149055	0.226772	0.14183	0.277425	0.286217	0.341726
176.25	0.148589	0.226888	0.141964	0.27737	0.286278	0.341617
176.5	0.148112	0.22706	0.142081	0.277308	0.28637	0.341457
176.75	0.147628	0.227286	0.142179	0.277239	0.286492	0.34125
177	0.147141	0.227563	0.14226	0.277161	0.286645	0.341004
177.25	0.146654	0.227892	0.142323	0.277076	0.286826	0.340721
177.5	0.146172	0.228275	0.142367	0.276982	0.287033	0.340408
177.75	0.145695	0.228716	0.142393	0.276886	0.287264	0.340068
178	0.145228	0.229217	0.142401	0.276793	0.287518	0.339714
178.25	0.144772	0.229775	0.142387	0.276709	0.287793	0.33934
178.5	0.144328	0.230389	0.142344	0.27664	0.288086	0.338923
178.75	0.143897	0.231052	0.142268	0.276593	0.288396	0.33848
179	0.143479	0.231758	0.142154	0.276579	0.288722	0.338024
179.25	0.143075	0.232496	0.141996	0.276622	0.289062	0.337566
179.5	0.142685	0.233249	0.141792	0.27676	0.289411	0.337115
179.75	0.142309	0.233995	0.14154	0.277019	0.289762	0.336679
180	0.141946	0.234696	0.14124	0.277425	0.290113	0.336253
180.25	0.141597	0.235338	0.140896	0.278002	0.290463	0.335845
180.5	0.141262	0.235912	0.140514	0.278768	0.290816	0.335475
180.75	0.140942	0.236414	0.140102	0.279737	0.291183	0.335123
181	0.140636	0.236837	0.139665	0.280914	0.291577	0.334766
181.25	0.140345	0.237178	0.139213	0.282284	0.292009	0.334383
181.5	0.140069	0.237435	0.13875	0.283817	0.292493	0.333947
181.75	0.139809	0.23761	0.138283	0.285481	0.293045	0.333432
182	0.139555	0.237722	0.137817	0.287244	0.293672	0.332822
182.25	0.139289	0.237769	0.137358	0.28907	0.294375	0.332108
182.5	0.139005	0.237743	0.136912	0.290924	0.295148	0.331268
182.75	0.138695	0.237637	0.136483	0.29277	0.295972	0.330286
183	0.138354	0.237451	0.136079	0.294575	0.296825	0.329155
183.25	0.137978	0.237185	0.135705	0.296287	0.29765	0.327876
183.5	0.137564	0.236844	0.135366	0.297878	0.298445	0.326456
183.75	0.13711	0.236436	0.13506	0.299345	0.299186	0.32491
184	0.136626	0.235973	0.134777	0.300685	0.299852	0.323252
184.25	0.136129	0.235472	0.134543	0.3019	0.300426	0.321494
184.5	0.135628	0.234951	0.134368	0.302993	0.300894	0.31967
184.75	0.135133	0.234433	0.134259	0.303971	0.301249	0.317814
185	0.134652	0.233943	0.134217	0.304844	0.301488	0.315956
185.25	0.134196	0.233493	0.134238	0.30564	0.301643	0.314127
185.5	0.133773	0.233097	0.134317	0.306369	0.301694	0.312356
185.75	0.133393	0.232765	0.134453	0.30702	0.301644	0.310677
186	0.133065	0.232505	0.134651	0.307586	0.301499	0.309121
186.25	0.132798	0.232321	0.134874	0.308059	0.301264	0.307718
186.5	0.132604	0.232218	0.135094	0.308435	0.300948	0.306495
186.75	0.132491	0.232194	0.135262	0.308712	0.30056	0.305478
187	0.132469	0.232243	0.135364	0.308889	0.300112	0.304672
187.25	0.132548	0.232365	0.135397	0.308968	0.299615	0.304068
187.5	0.132754	0.232563	0.13536	0.308952	0.299083	0.303654
187.75	0.133179	0.232835	0.135256	0.308847	0.298528	0.303408
188	0.133913	0.233181	0.135089	0.308657	0.297965	0.303308
188.25	0.135022	0.233598	0.134867	0.30839	0.297408	0.303327
188.5	0.13655	0.234078	0.134605	0.308051	0.296869	0.303438
188.75	0.13852	0.234613	0.134345	0.307646	0.296358	0.303612
189	0.140932	0.235193	0.134097	0.307179	0.295882	0.303835
189.25	0.143762	0.235807	0.133865	0.306656	0.295448	0.304102
189.5	0.146948	0.236443	0.133652	0.306066	0.295063	0.304408
189.75	0.150344	0.237089	0.133462	0.3054	0.29474	0.304745
190	0.153789	0.237733	0.133299	0.30465	0.294488	0.305105
190.25	0.157122	0.238363	0.133165	0.303811	0.294317	0.305475
190.5	0.160171	0.238972	0.133066	0.302884	0.294235	0.305843
190.75	0.162848	0.239553	0.133003	0.301868	0.29425	0.306194
191	0.165118	0.240099	0.132979	0.300767	0.294367	0.30651
191.25	0.166967	0.240605	0.132994	0.299584	0.294592	0.306773
191.5	0.168398	0.241117	0.13305	0.298339	0.294927	0.306969
191.75	0.169433	0.241628	0.133147	0.297055	0.295364	0.307084
192	0.170113	0.242125	0.133286	0.29575	0.295893	0.307092
192.25	0.1705	0.24261	0.133465	0.294442	0.296504	0.306992
192.5	0.17069	0.243085	0.133681	0.293146	0.297184	0.306791
192.75	0.170719	0.243553	0.133931	0.29188	0.297922	0.306497
193	0.170588	0.244018	0.134214	0.290656	0.298704	0.306127
193.25	0.170223	0.244482	0.134527	0.289493	0.299516	0.305699
193.5	0.169507	0.244896	0.134867	0.288407	0.300346	0.305234
193.75	0.168384	0.245268	0.135228	0.287414	0.301181	0.304749
194	0.16684	0.245608	0.135608	0.286546	0.302011	0.304283
194.25	0.164894	0.245913	0.136003	0.285829	0.302827	0.303851
194.5	0.162594	0.246184	0.136408	0.285262	0.30362	0.303466
194.75	0.160006	0.24642	0.136821	0.284838	0.304379	0.303138
195	0.157214	0.246619	0.137245	0.284547	0.305096	0.302877
195.25	0.154397	0.246783	0.137675	0.284374	0.305762	0.302691
195.5	0.151797	0.246913	0.138102	0.284304	0.306367	0.302589
195.75	0.149551	0.247007	0.138517	0.284315	0.306909	0.302576
196	0.147704	0.247056	0.138911	0.284372	0.307383	0.302657
196.25	0.146263	0.247057	0.139276	0.284438	0.307782	0.302836
196.5	0.145205	0.247012	0.139607	0.284505	0.308102	0.303114
196.75	0.144485	0.246921	0.139898	0.284573	0.308341	0.303485
197	0.144036	0.246786	0.140139	0.284639	0.308497	0.303942
197.25	0.143779	0.246611	0.140328	0.284706	0.308571	0.304473
197.5	0.14362	0.246397	0.140473	0.284773	0.308567	0.305066
197.75	0.143509	0.246149	0.140577	0.284841	0.308483	0.305707
198	0.143442	0.245883	0.140649	0.284914	0.308324	0.30638
198.25	0.14342	0.245609	0.140697	0.284992	0.308094	0.307067
198.5	0.14344	0.245331	0.140727	0.285078	0.3078	0.307751
198.75	0.143503	0.245055	0.140747	0.285167	0.307447	0.308419
199	0.143606	0.244786	0.140763	0.285256	0.307041	0.30906
199.25	0.143749	0.244531	0.140785	0.285341	0.306589	0.309678
199.5	0.143932	0.244296	0.140817	0.285419	0.306095	0.310267
199.75	0.144152	0.244084	0.140868	0.285485	0.305565	0.310822
200	0.144406	0.243901	0.14093	0.285535	0.305003	0.311343
200.25	0.144692	0.243751	0.140986	0.285565	0.304422	0.311826
200.5	0.145006	0.243638	0.141032	0.285573	0.303834	0.312272
200.75	0.145344	0.243564	0.141065	0.285552	0.303235	0.312682
201	0.145701	0.243532	0.141085	0.285502	0.302623	0.313059
201.25	0.146072	0.243543	0.141097	0.285415	0.301995	0.31339
201.5	0.146452	0.243598	0.141111	0.285285	0.30135	0.313673
201.75	0.146836	0.243695	0.141138	0.285108	0.300686	0.313906
202	0.147218	0.243836	0.141212	0.28488	0.300004	0.31409
202.25	0.147593	0.244017	0.141373	0.284599	0.299298	0.314222
202.5	0.147956	0.244237	0.141666	0.284263	0.298562	0.314302
202.75	0.148298	0.244491	0.142116	0.283874	0.297805	0.314328
203	0.148608	0.244771	0.142724	0.283434	0.29704	0.314303
203.25	0.148869	0.245044	0.143484	0.282952	0.296276	0.314226
203.5	0.149065	0.245369	0.144384	0.282441	0.295523	0.314099
203.75	0.149188	0.245738	0.1454	0.281911	0.294793	0.313925
204	0.149255	0.246138	0.146505	0.281375	0.294096	0.313705
204.25	0.149269	0.246556	0.14766	0.280846	0.293441	0.313442
204.5	0.149227	0.246979	0.148813	0.280341	0.29284	0.313139
204.75	0.14913	0.247395	0.149924	0.27987	0.292304	0.312797
205	0.148988	0.247794	0.150967	0.279447	0.291843	0.312411
205.25	0.148812	0.248197	0.151916	0.279063	0.29147	0.311928
205.5	0.148615	0.248528	0.152744	0.27872	0.291197	0.311307
205.75	0.148406	0.248781	0.153398	0.278427	0.29104	0.310516
206	0.148168	0.248958	0.153833	0.278192	0.291048	0.309533
206.25	0.1479	0.249059	0.154018	0.278021	0.291254	0.308344
206.5	0.147607	0.249089	0.153937	0.277922	0.29168	0.306946
206.75	0.147292	0.249052	0.153587	0.277899	0.292344	0.305344
207	0.146961	0.248952	0.152977	0.277957	0.293252	0.303563
207.25	0.146617	0.248796	0.152123	0.278116	0.294405	0.301685
207.5	0.146265	0.248588	0.151057	0.278387	0.295794	0.299794
207.75	0.145908	0.248335	0.149849	0.278765	0.297394	0.297975
208	0.145551	0.248047	0.148569	0.279244	0.299145	0.296315
208.25	0.145197	0.247727	0.147287	0.279817	0.300993	0.29496
208.5	0.144852	0.247371	0.146068	0.280476	0.302883	0.29391
208.75	0.14452	0.246978	0.144951	0.281209	0.304759	0.293155
209	0.144205	0.246548	0.143959	0.282005	0.306572	0.29269
209.25	0.143912	0.24608	0.143107	0.282851	0.308299	0.292497
209.5	0.143639	0.245573	0.142399	0.283733	0.309916	0.292544
209.75	0.143347	0.245028	0.141832	0.284642	0.311409	0.292787
210	0.142998	0.244441	0.141392	0.285567	0.312765	0.293169
210.25	0.142576	0.243816	0.141058	0.286497	0.313976	0.293566
210.5	0.142084	0.243164	0.140804	0.287424	0.315039	0.293987
210.75	0.141544	0.242495	0.140617	0.288337	0.315959	0.294442
211	0.140991	0.241816	0.140493	0.289228	0.316736	0.29492
211.25	0.140471	0.241136	0.140428	0.29009	0.31735	0.295413
211.5	0.140055	0.240463	0.140418	0.290924	0.317777	0.295911
211.75	0.139852	0.239803	0.140461	0.291731	0.317997	0.296403
212	0.139898	0.239163	0.140551	0.292513	0.317995	0.296881
212.25	0.140185	0.238548	0.140685	0.293271	0.317761	0.297335
212.5	0.140678	0.237963	0.14086	0.294008	0.31729	0.297753
212.75	0.141307	0.237412	0.141069	0.294728	0.316586	0.298128
213	0.142004	0.2369	0.141306	0.295436	0.315654	0.298449
213.25	0.142712	0.23643	0.141562	0.296139	0.314507	0.298709
213.5	0.143361	0.236008	0.141837	0.296838	0.313169	0.298903
213.75	0.143876	0.235638	0.142139	0.297535	0.311671	0.29903
214	0.144256	0.235317	0.142468	0.298232	0.310043	0.299087
214.25	0.144519	0.235044	0.142828	0.298932	0.308313	0.299077
214.5	0.14469	0.234817	0.143219	0.299636	0.306511	0.299003
214.75	0.14481	0.234651	0.143646	0.300348	0.304667	0.298869
215	0.144905	0.234562	0.14411	0.301068	0.302811	0.298682
215.25	0.144978	0.234562	0.144618	0.301794	0.300973	0.298449
215.5	0.145029	0.234659	0.145163	0.302524	0.299183	0.298174
215.75	0.145062	0.234859	0.145735	0.303256	0.297467	0.297865
216	0.145078	0.235172	0.146327	0.303984	0.295854	0.297526
216.25	0.145079	0.235603	0.14693	0.304707	0.294369	0.297165
216.5	0.145065	0.236155	0.147537	0.305418	0.293015	0.296786
216.75	0.14504	0.23681	0.14814	0.306113	0.291798	0.296395
217	0.145005	0.237547	0.148729	0.306788	0.290727	0.296
217.25	0.144962	0.238346	0.149299	0.307441	0.289801	0.295605
217.5	0.144915	0.239186	0.14984	0.3081	0.289017	0.295227
217.75	0.144868	0.240048	0.150345	0.308781	0.288364	0.294895
218	0.144823	0.240911	0.150808	0.309495	0.287825	0.294627
218.25	0.144785	0.241758	0.151228	0.310251	0.28738	0.294435
218.5	0.144758	0.242569	0.151607	0.31105	0.287027	0.29433
218.75	0.144741	0.243324	0.151947	0.31189	0.286754	0.294319
219	0.144736	0.244006	0.152251	0.312765	0.28654	0.294403
219.25	0.144744	0.244598	0.152523	0.313652	0.286366	0.294581
219.5	0.144765	0.245081	0.152769	0.314499	0.286213	0.294836
219.75	0.144799	0.245428	0.152995	0.315254	0.286064	0.295135
220	0.144847	0.245591	0.153206	0.315859	0.285902	0.295454
220.25	0.144907	0.245561	0.153403	0.316258	0.285709	0.295766
220.5	0.144981	0.245389	0.153588	0.316387	0.285474	0.296046
220.75	0.145072	0.245123	0.153762	0.316185	0.285192	0.296281
221	0.145183	0.244804	0.153925	0.315616	0.284865	0.296463
221.25	0.145314	0.244475	0.154079	0.314681	0.284494	0.296588
221.5	0.145468	0.244173	0.154225	0.313337	0.284085	0.296653
221.75	0.145649	0.243944	0.154375	0.311567	0.283647	0.296662
222	0.145857	0.243849	0.154536	0.309375	0.283187	0.296621
222.25	0.146094	0.243903	0.154713	0.30679	0.282717	0.296541
222.5	0.146361	0.244061	0.154908	0.303864	0.28225	0.296435
222.75	0.146659	0.244272	0.155126	0.300674	0.281791	0.296309
223	0.146986	0.244478	0.155369	0.297288	0.281345	0.296166
223.25	0.147343	0.244634	0.155638	0.293762	0.280917	0.29601
223.5	0.147726	0.244723	0.155932	0.290219	0.280514	0.295847
223.75	0.148133	0.244729	0.156237	0.286783	0.28014	0.29568
224	0.148561	0.244647	0.156545	0.283579	0.279801	0.295514
224.25	0.149006	0.244477	0.156846	0.280726	0.279504	0.295354
224.5	0.149466	0.244226	0.157132	0.278339	0.279253	0.295206
224.75	0.149938	0.243911	0.157394	0.27649	0.279049	0.295076
225	0.150417	0.243565	0.157623	0.275116	0.278891	0.29497
225.25	0.150902	0.243209	0.1578	0.274226	0.278776	0.294895
225.5	0.151389	0.242848	0.157922	0.273819	0.278702	0.29486
225.75	0.151875	0.242487	0.15799	0.273874	0.278667	0.294875
226	0.152358	0.242129	0.158006	0.274351	0.278665	0.294951
226.25	0.152865	0.241779	0.157972	0.275194	0.278694	0.295091
226.5	0.153391	0.241443	0.157895	0.276334	0.278749	0.295293
226.75	0.153921	0.241122	0.157781	0.277724	0.27883	0.295555
227	0.154449	0.240821	0.157636	0.279432	0.278938	0.295871
227.25	0.154977	0.240541	0.157477	0.281431	0.279078	0.296237
227.5	0.155513	0.240283	0.157312	0.283687	0.279253	0.296644
227.75	0.156074	0.240049	0.157141	0.286164	0.279468	0.297082
228	0.156668	0.239841	0.156969	0.288833	0.279726	0.297537
228.25	0.157259	0.239657	0.156799	0.291632	0.280029	0.298004
228.5	0.157849	0.2395	0.156632	0.294424	0.28038	0.298478
228.75	0.158448	0.239368	0.156473	0.29721	0.280783	0.298957
229	0.159063	0.239263	0.156324	0.299993	0.281239	0.299434
229.25	0.159689	0.239181	0.156184	0.302764	0.281746	0.299908
229.5	0.160317	0.239104	0.156052	0.305505	0.282304	0.300371
229.75	0.160928	0.239017	0.155925	0.308182	0.282912	0.300821
230	0.16151	0.238955	0.155801	0.310752	0.283571	0.301251
230.25	0.162071	0.238945	0.15568	0.31319	0.284286	0.301655
230.5	0.162608	0.238999	0.155559	0.315535	0.285062	0.302027
230.75	0.163118	0.23913	0.155436	0.317687	0.285904	0.302362
231	0.1636	0.239344	0.155311	0.319539	0.286812	0.30265
231.25	0.16405	0.239652	0.155184	0.321068	0.287788	0.302876
231.5	0.164468	0.240077	0.15506	0.322293	0.288829	0.303036
231.75	0.164874	0.240635	0.154942	0.323214	0.289933	0.303127
232	0.165296	0.24129	0.154833	0.323839	0.291092	0.30315
232.25	0.165759	0.242011	0.154736	0.324198	0.292295	0.303103
232.5	0.166284	0.242775	0.154654	0.324331	0.293525	0.302992
232.75	0.166883	0.243562	0.154591	0.324293	0.29477	0.30282
233	0.167567	0.244351	0.15455	0.324156	0.296014	0.302596
233.25	0.168344	0.245126	0.154566	0.32392	0.297242	0.302336
233.5	0.169213	0.245868	0.154759	0.323559	0.298438	0.302049
233.75	0.170151	0.246563	0.155144	0.323086	0.299586	0.301741
234	0.171122	0.247197	0.155699	0.322513	0.300672	0.30142
234.25	0.17209	0.247758	0.156403	0.321852	0.301663	0.301092
234.5	0.173019	0.248238	0.157231	0.321116	0.302518	0.300766
234.75	0.173875	0.24863	0.158149	0.320314	0.303204	0.300446
235	0.174622	0.248924	0.159114	0.319455	0.303692	0.300138
235.25	0.175225	0.249108	0.160045	0.318543	0.30396	0.299843
235.5	0.175649	0.249171	0.160775	0.317584	0.303992	0.299561
235.75	0.175864	0.249105	0.161214	0.316582	0.303779	0.299293
236	0.175838	0.248909	0.161442	0.315543	0.303321	0.299039
236.25	0.175551	0.248585	0.161476	0.314474	0.302637	0.298802
236.5	0.175017	0.248138	0.161327	0.313379	0.301767	0.298583
236.75	0.174231	0.24758	0.161018	0.312266	0.300747	0.298384
237	0.173191	0.246929	0.160584	0.311145	0.299612	0.298209
237.25	0.171913	0.24621	0.16007	0.310029	0.2984	0.298065
237.5	0.170421	0.245452	0.159525	0.308929	0.297148	0.297962
237.75	0.16875	0.244689	0.159026	0.30786	0.295887	0.297907
238	0.166945	0.243957	0.158519	0.306831	0.294648	0.297908
238.25	0.165055	0.243294	0.158009	0.305856	0.29346	0.297968
238.5	0.163099	0.242732	0.157514	0.304947	0.292344	0.298076
238.75	0.161121	0.242308	0.157044	0.304114	0.291312	0.298193
239	0.159171	0.242052	0.156611	0.30337	0.290373	0.298288
239.25	0.157285	0.241989	0.15622	0.302696	0.289531	0.298334
239.5	0.155494	0.242119	0.155876	0.302049	0.288787	0.298309
239.75	0.15382	0.24242	0.155581	0.301449	0.288137	0.298198
240	0.152276	0.242859	0.155336	0.300915	0.287573	0.297991
240.25	0.15087	0.243402	0.155143	0.300464	0.287085	0.297684
240.5	0.149606	0.244016	0.155001	0.300111	0.286664	0.297297
240.75	0.148485	0.244666	0.154911	0.299878	0.286305	0.296879
241	0.147509	0.245318	0.15487	0.299775	0.286	0.296474
241.25	0.146677	0.245941	0.154877	0.299837	0.285739	0.296119
241.5	0.145987	0.246528	0.154927	0.300105	0.285512	0.295845
241.75	0.145439	0.247084	0.155019	0.30054	0.285304	0.295676
242	0.145032	0.247621	0.155149	0.301093	0.285101	0.295625
242.25	0.144757	0.248146	0.155311	0.301794	0.284912	0.295702
242.5	0.144609	0.248667	0.1555	0.302629	0.28474	0.295909
242.75	0.144636	0.249187	0.155711	0.303563	0.284578	0.296239
243	0.144849	0.249709	0.15594	0.304562	0.284421	0.296682
243.25	0.145248	0.250236	0.156167	0.3056	0.284266	0.297227
243.5	0.145829	0.250773	0.156383	0.306659	0.284116	0.297864
243.75	0.146585	0.25133	0.156586	0.307735	0.283974	0.298581
244	0.147505	0.251909	0.156773	0.308833	0.283844	0.299361
244.25	0.148584	0.252511	0.156941	0.309877	0.283708	0.300219
244.5	0.149808	0.253145	0.157094	0.310828	0.283554	0.301185
244.75	0.15111	0.253816	0.157231	0.311665	0.283383	0.302261
245	0.152453	0.254532	0.157356	0.312366	0.283191	0.303435
245.25	0.153812	0.255298	0.157489	0.312909	0.282977	0.304686
245.5	0.155158	0.256116	0.15764	0.313275	0.282741	0.305983
245.75	0.156463	0.256984	0.157819	0.313443	0.282479	0.307282
246	0.157697	0.257904	0.158035	0.313394	0.28219	0.308537
246.25	0.158831	0.258879	0.158294	0.313111	0.281872	0.309662
246.5	0.159834	0.259908	0.158601	0.312584	0.281524	0.310553
246.75	0.160674	0.260988	0.158958	0.31181	0.281147	0.311138
247	0.161328	0.262117	0.159363	0.310792	0.280741	0.311522
247.25	0.161789	0.263291	0.15981	0.30954	0.280311	0.31167
247.5	0.162063	0.264505	0.160291	0.308071	0.279858	0.311589
247.75	0.162158	0.265753	0.160809	0.306407	0.279389	0.311302
248	0.16209	0.267029	0.161364	0.304577	0.278909	0.310842
248.25	0.161879	0.268323	0.161956	0.302612	0.278431	0.310254
248.5	0.161549	0.269625	0.162584	0.300545	0.277972	0.309593
248.75	0.161131	0.270922	0.163247	0.298406	0.277549	0.308909
249	0.160655	0.272196	0.163946	0.296224	0.277177	0.308092
249.25	0.16013	0.273423	0.164684	0.294025	0.276859	0.307182
249.5	0.159562	0.27458	0.165459	0.291836	0.27654	0.306193
249.75	0.158955	0.275641	0.166259	0.289681	0.276205	0.305136
250	0.158316	0.276567	0.167072	0.287537	0.275846	0.304022
250.25	0.157647	0.277334	0.167884	0.285376	0.27545	0.302863
250.5	0.156952	0.277928	0.168681	0.283207	0.275002	0.301671
250.75	0.156236	0.278342	0.169451	0.281042	0.274487	0.300459
251	0.155501	0.278575	0.170182	0.278892	0.273894	0.299238
251.25	0.154754	0.278637	0.170861	0.276766	0.273226	0.298024
251.5	0.154002	0.278539	0.171477	0.274676	0.272543	0.296828
251.75	0.153251	0.278301	0.17202	0.272618	0.271868	0.295657
252	0.152508	0.277956	0.17248	0.270636	0.271219	0.294517
252.25	0.151779	0.27753	0.172849	0.268777	0.27061	0.293412
252.5	0.151072	0.277041	0.17312	0.267044	0.270053	0.292346
252.75	0.150394	0.276506	0.173286	0.265436	0.269562	0.291321
253	0.14975	0.275941	0.173341	0.263954	0.26915	0.290339
253.25	0.149149	0.275362	0.173282	0.262644	0.26883	0.289397
253.5	0.148596	0.274783	0.173104	0.261509	0.268614	0.288498
253.75	0.148112	0.274218	0.172801	0.260532	0.268512	0.287644
254	0.147719	0.273677	0.172335	0.259695	0.268522	0.28684
254.25	0.147432	0.273171	0.17166	0.258981	0.268613	0.286089
254.5	0.147261	0.272706	0.170742	0.258372	0.268758	0.285397
254.75	0.147213	0.272287	0.169557	0.25785	0.268929	0.284765
255	0.147287	0.271917	0.168096	0.257394	0.2691	0.284198
255.25	0.147478	0.271597	0.166362	0.256932	0.269246	0.283697
255.5	0.147773	0.271331	0.164369	0.256438	0.269347	0.283267
255.75	0.14814	0.27112	0.162219	0.255915	0.269381	0.282908
256	0.148535	0.270964	0.160059	0.255367	0.269347	0.282627
256.25	0.148916	0.270865	0.158028	0.254947	0.269269	0.282482
256.5	0.149236	0.270819	0.156233	0.254785	0.269174	0.282406
256.75	0.149445	0.270817	0.154744	0.254926	0.269089	0.28232
257	0.149492	0.270864	0.153593	0.255399	0.269039	0.282187
257.25	0.14933	0.270986	0.152769	0.256217	0.269048	0.282008
257.5	0.148918	0.271177	0.152223	0.257374	0.26914	0.281818
257.75	0.148229	0.271428	0.151828	0.258841	0.269337	0.281667
258	0.147255	0.27173	0.151583	0.26056	0.269659	0.281618
258.25	0.146001	0.272072	0.151443	0.262303	0.270126	0.281684
258.5	0.144502	0.272451	0.151378	0.263856	0.270739	0.282015
258.75	0.142797	0.272871	0.151376	0.265166	0.271484	0.282949
259	0.140931	0.273319	0.151451	0.266213	0.272341	0.284533
259.25	0.138959	0.273763	0.151642	0.266991	0.273287	0.286649
259.5	0.136939	0.274199	0.152009	0.26751	0.274296	0.289126
259.75	0.134924	0.274629	0.152602	0.267804	0.275343	0.291759
260	0.132961	0.275055	0.153331	0.26793	0.276395	0.294285
260.25	0.131091	0.27548	0.154163	0.267972	0.277419	0.296531
260.5	0.129337	0.275905	0.155079	0.268024	0.278397	0.298395
260.75	0.127727	0.276331	0.156057	0.268108	0.279324	0.299611
261	0.126291	0.276759	0.15708	0.268227	0.280195	0.300152
261.25	0.125042	0.277188	0.158128	0.268386	0.281004	0.300103
261.5	0.123978	0.277615	0.159184	0.268587	0.281749	0.299572
261.75	0.123092	0.278046	0.160232	0.268835	0.282435	0.298683
262	0.122375	0.278485	0.161256	0.269133	0.283063	0.297616
262.25	0.121809	0.27893	0.162242	0.269484	0.283627	0.296466
262.5	0.121375	0.279381	0.163175	0.26989	0.284121	0.295248
262.75	0.121051	0.279838	0.164043	0.270351	0.284544	0.293978
263	0.120809	0.280301	0.164832	0.270867	0.284898	0.29267
263.25	0.120634	0.28077	0.165529	0.271418	0.28519	0.291338
263.5	0.12052	0.281245	0.166122	0.271959	0.285429	0.289991
263.75	0.120461	0.281717	0.166599	0.272509	0.285613	0.288641
264	0.120449	0.282176	0.166948	0.273065	0.285752	0.287298
264.25	0.12048	0.282617	0.167157	0.273625	0.285862	0.285969
264.5	0.12054	0.283031	0.167215	0.27419	0.285963	0.284664
264.75	0.120539	0.283411	0.167112	0.274759	0.286072	0.283389
265	0.120438	0.283748	0.16683	0.275334	0.286204	0.282153
265.25	0.120237	0.284033	0.166337	0.275932	0.286374	0.280964
265.5	0.119943	0.284258	0.165607	0.276597	0.286597	0.279831
265.75	0.119574	0.284415	0.164626	0.27731	0.286887	0.278763
266	0.119162	0.284498	0.163385	0.278069	0.287259	0.27777
266.25	0.118748	0.284502	0.161883	0.278874	0.287729	0.276862
266.5	0.118376	0.284425	0.160104	0.279722	0.288312	0.276039
266.75	0.118125	0.284264	0.157911	0.280613	0.289024	0.275196
267	0.118036	0.284018	0.155334	0.281543	0.289883	0.274306
267.25	0.118117	0.283689	0.152446	0.28251	0.290989	0.273378
267.5	0.118364	0.283303	0.149313	0.283512	0.292471	0.272424
267.75	0.118762	0.282865	0.145994	0.284547	0.294417	0.271462
268	0.119282	0.282382	0.14254	0.285612	0.296896	0.270519
268.25	0.119885	0.281858	0.139	0.286706	0.299958	0.26963
268.5	0.120536	0.281301	0.135442	0.287825	0.303627	0.268853
268.75	0.121243	0.28072	0.132065	0.288965	0.307906	0.268365
269	0.121996	0.280124	0.12892	0.290122	0.312776	0.268273
269.25	0.122786	0.279521	0.126089	0.291289	0.318116	0.268661
269.5	0.123601	0.278897	0.123602	0.29246	0.323765	0.269624
269.75	0.124431	0.27826	0.121487	0.293628	0.32958	0.271374
270	0.125265	0.277619	0.119779	0.294784	0.335414	0.273974
270.25	0.126095	0.276981	0.1185	0.295918	0.341119	0.277398
270.5	0.126908	0.276355	0.117667	0.297028	0.346547	0.281581
270.75	0.127696	0.275748	0.117285	0.298124	0.351644	0.286413
271	0.128449	0.275168	0.117339	0.299204	0.356373	0.291735
271.25	0.129156	0.274618	0.117744	0.300264	0.360679	0.297334
271.5	0.129805	0.274101	0.118465	0.301303	0.364519	0.302942
271.75	0.130383	0.27362	0.119465	0.302318	0.367862	0.308144
272	0.130875	0.273173	0.120696	0.303309	0.370691	0.31263
272.25	0.131284	0.272758	0.122114	0.304275	0.373001	0.316152
272.5	0.131613	0.27237	0.123675	0.305209	0.3748	0.31852
272.75	0.131869	0.272003	0.125337	0.306091	0.376017	0.319609
273	0.132055	0.271651	0.127063	0.306915	0.376579	0.319366
273.25	0.132179	0.271308	0.128814	0.307676	0.376586	0.317805
273.5	0.132249	0.270967	0.130554	0.308365	0.375973	0.315014
273.75	0.132279	0.270621	0.132248	0.308977	0.374573	0.311143
274	0.132282	0.270265	0.133863	0.309506	0.372273	0.3064
274.25	0.132259	0.269859	0.135364	0.309944	0.369009	0.301025
274.5	0.132208	0.269172	0.136704	0.310287	0.364772	0.295251
274.75	0.132129	0.267994	0.137874	0.310529	0.359607	0.289282
275	0.132023	0.266333	0.138877	0.310666	0.353605	0.283294
275.25	0.13189	0.264534	0.139721	0.310693	0.34674	0.277424
275.5	0.131733	0.2629	0.14042	0.310607	0.339202	0.271783
275.75	0.131553	0.261631	0.140988	0.310406	0.331339	0.266457
276	0.131352	0.260837	0.141448	0.310085	0.323497	0.26151
276.25	0.13113	0.260581	0.141824	0.309633	0.316	0.256994
276.5	0.13089	0.261044	0.142161	0.309049	0.309027	0.25295
276.75	0.130633	0.262318	0.142469	0.30833	0.302723	0.249416
277	0.130361	0.264212	0.14275	0.307479	0.297184	0.246403
277.25	0.130077	0.266266	0.143006	0.306501	0.292448	0.24385
277.5	0.129783	0.268173	0.143237	0.305403	0.288502	0.241701
277.75	0.12948	0.26974	0.143446	0.304195	0.285284	0.239913
278	0.129173	0.270871	0.143633	0.30289	0.282692	0.238442
278.25	0.128863	0.271549	0.1438	0.301509	0.280597	0.237238
278.5	0.128552	0.271824	0.143949	0.300071	0.278969	0.236249
278.75	0.128244	0.271811	0.144082	0.298592	0.277748	0.23542
279	0.12794	0.27168	0.144203	0.297091	0.276857	0.234715
279.25	0.127643	0.271528	0.144316	0.295585	0.276223	0.234166
279.5	0.127354	0.271362	0.144424	0.294092	0.27577	0.233792
279.75	0.127077	0.271187	0.144531	0.292628	0.275428	0.233592
280	0.126813	0.271004	0.14464	0.291205	0.275127	0.23356
280.25	0.126564	0.270817	0.144757	0.289837	0.274804	0.233683
280.5	0.126332	0.27063	0.144883	0.288533	0.274449	0.233943
280.75	0.126112	0.270446	0.145022	0.287303	0.274075	0.234309
281	0.125903	0.270267	0.145175	0.28616	0.273674	0.234744
281.25	0.12571	0.270097	0.145344	0.285121	0.273246	0.2352
281.5	0.125536	0.26994	0.145531	0.284189	0.2728	0.235621
281.75	0.125385	0.269798	0.14574	0.283364	0.272349	0.235944
282	0.125261	0.269671	0.145978	0.282601	0.271915	0.236127
282.25	0.125162	0.269558	0.146245	0.281825	0.271522	0.236188
282.5	0.125092	0.269458	0.14654	0.280986	0.27115	0.236132
282.75	0.125056	0.269368	0.146865	0.280047	0.270766	0.235966
283	0.125056	0.269288	0.147218	0.278971	0.270367	0.235707
283.25	0.125089	0.269213	0.147598	0.277726	0.269951	0.235379
283.5	0.12515	0.269141	0.148003	0.276298	0.269514	0.235017
283.75	0.125235	0.269068	0.148427	0.274686	0.269056	0.234668
284	0.125341	0.268994	0.148863	0.272938	0.268573	0.234358
284.25	0.125463	0.268916	0.149306	0.27114	0.268063	0.234059
284.5	0.125599	0.268835	0.149753	0.269356	0.267523	0.233762
284.75	0.125746	0.268747	0.150199	0.26765	0.266952	0.233463
285	0.1259	0.268651	0.150641	0.266077	0.266347	0.233161
285.25	0.126057	0.268543	0.151077	0.264694	0.265704	0.232855
285.5	0.126214	0.268422	0.151502	0.263545	0.265023	0.232542
285.75	0.126367	0.268285	0.151915	0.262608	0.264302	0.232222
286	0.126511	0.268124	0.152314	0.261865	0.263542	0.231894
286.25	0.126639	0.267788	0.1527	0.261293	0.262743	0.231558
286.5	0.126734	0.267251	0.153073	0.260861	0.261909	0.231212
286.75	0.126778	0.266527	0.153433	0.26053	0.261042	0.230854
287	0.12676	0.265626	0.153781	0.260231	0.260147	0.230479
287.25	0.126675	0.26456	0.154117	0.259848	0.25923	0.230083
287.5	0.126524	0.263346	0.15444	0.259312	0.258295	0.229661
287.75	0.126317	0.261997	0.154753	0.258622	0.257349	0.229206
288	0.126072	0.260537	0.155057	0.257766	0.256396	0.228699
288.25	0.125815	0.259139	0.155413	0.256731	0.255443	0.228122
288.5	0.12559	0.257853	0.155849	0.255508	0.254493	0.227477
288.75	0.125431	0.256687	0.156375	0.25409	0.25355	0.226766
289	0.125353	0.255656	0.156999	0.252496	0.2526	0.225991
289.25	0.125368	0.254775	0.15773	0.250789	0.25165	0.225156
289.5	0.125477	0.254041	0.158577	0.248987	0.250709	0.224266
289.75	0.125678	0.253424	0.159541	0.247104	0.249787	0.223324
290	0.125959	0.252918	0.160619	0.245151	0.248892	0.222351
290.25	0.126302	0.252514	0.161751	0.243139	0.248031	0.221355
290.5	0.126681	0.252204	0.162896	0.241076	0.247209	0.220325
290.75	0.127081	0.25198	0.164033	0.238972	0.246429	0.21925
291	0.127501	0.251834	0.165129	0.236955	0.245709	0.218112
291.25	0.127936	0.251757	0.166117	0.235142	0.245046	0.216894
291.5	0.12838	0.251762	0.166979	0.233521	0.24443	0.215577
291.75	0.12883	0.251881	0.167712	0.232076	0.243851	0.214162
292	0.129281	0.252081	0.168316	0.230792	0.243299	0.212689
292.25	0.129728	0.252315	0.168797	0.229654	0.242764	0.211168
292.5	0.130165	0.252553	0.169162	0.228644	0.242233	0.209612
292.75	0.130587	0.252764	0.169427	0.227742	0.2417	0.208041
293	0.13099	0.252925	0.169614	0.226802	0.241154	0.206479
293.25	0.131365	0.253015	0.169781	0.225691	0.240587	0.204957
293.5	0.131706	0.25302	0.169938	0.224413	0.23999	0.203504
293.75	0.132005	0.252933	0.170086	0.223036	0.239353	0.202135
294	0.132259	0.252795	0.170221	0.22159	0.23867	0.200822
294.25	0.132463	0.252664	0.170344	0.22009	0.237929	0.199575
294.5	0.132616	0.252589	0.170453	0.218553	0.237113	0.198402
294.75	0.132718	0.252618	0.170546	0.216996	0.236222	0.197308
295	0.13277	0.252798	0.170622	0.215441	0.235266	0.196292
295.25	0.132776	0.253181	0.170679	0.213906	0.234257	0.195348
295.5	0.132743	0.253912	0.170715	0.212405	0.233208	0.19447
295.75	0.132679	0.255094	0.170731	0.210885	0.232136	0.193647
296	0.132588	0.256781	0.170723	0.209333	0.231056	0.192866
296.25	0.132479	0.259008	0.170692	0.207754	0.229988	0.192113
296.5	0.132357	0.261796	0.170636	0.206154	0.228959	0.191371
296.75	0.132229	0.265146	0.170553	0.204537	0.22798	0.190621
297	0.132103	0.269046	0.170444	0.20291	0.227051	0.189869
297.25	0.131983	0.273462	0.170307	0.201281	0.22617	0.18911
297.5	0.131889	0.278255	0.17014	0.199657	0.225335	0.188331
297.75	0.131838	0.283314	0.169943	0.198049	0.224536	0.187517
298	0.131817	0.288563	0.169713	0.196468	0.223765	0.186658
298.25	0.131816	0.293929	0.169447	0.194926	0.223012	0.185747
298.5	0.131821	0.299345	0.169133	0.193436	0.222264	0.184779
298.75	0.131823	0.304745	0.168759	0.191997	0.221507	0.183755
299	0.131807	0.310062	0.168321	0.190526	0.220723	0.182652
299.25	0.13176	0.315227	0.167818	0.188957	0.21987	0.181464
299.5	0.131705	0.320169	0.167246	0.187253	0.21894	0.18019
299.75	0.131663	0.324817	0.166605	0.185405	0.217959	0.178837
300	0.131647	0.329108	0.165893	0.183425	0.216954	0.17741
300.25	0.131666	0.333013	0.165112	0.181342	0.215946	0.175914
300.5	0.131732	0.336504	0.164277	0.179196	0.214954	0.174355
300.75	0.13185	0.339559	0.163398	0.17705	0.213996	0.172737
301	0.13203	0.342162	0.162483	0.17506	0.213089	0.171066
301.25	0.132277	0.344302	0.161538	0.173374	0.212268	0.169346
301.5	0.132547	0.345975	0.160566	0.172112	0.211531	0.167584
301.75	0.132799	0.347186	0.159574	0.171389	0.210832	0.165785
302	0.133026	0.347934	0.158566	0.171275	0.210122	0.163957
302.25	0.133224	0.348094	0.157545	0.171743	0.20935	0.162104
302.5	0.133384	0.347511	0.156515	0.172742	0.20846	0.160236
302.75	0.133502	0.346097	0.155476	0.174208	0.207469	0.15836
303	0.133572	0.343797	0.154431	0.176064	0.206509	0.156483
303.25	0.133587	0.340588	0.153381	0.178222	0.205634	0.154615
303.5	0.133542	0.336475	0.152329	0.180586	0.204893	0.152763
303.75	0.13343	0.331489	0.151284	0.183032	0.204332	0.150937
304	0.133247	0.325681	0.150256	0.185456	0.203999	0.149146
304.25	0.132989	0.31923	0.14926	0.187827	0.203939	0.147399
304.5	0.132652	0.312376	0.148313	0.190115	0.204196	0.145704
304.75	0.132238	0.305368	0.147423	0.192291	0.204742	0.144072
305	0.131751	0.29839	0.146592	0.194326	0.205425	0.142512
305.25	0.131196	0.291579	0.145851	0.196209	0.206177	0.141034
305.5	0.130582	0.285052	0.145225	0.198023	0.206935	0.139607
305.75	0.12992	0.278901	0.14473	0.199752	0.207641	0.13818
306	0.12922	0.273202	0.144373	0.201353	0.20824	0.13677
306.25	0.128498	0.268013	0.144155	0.202779	0.208678	0.135391
306.5	0.127768	0.26338	0.14407	0.20398	0.208908	0.134056
306.75	0.127042	0.259269	0.144117	0.204904	0.208882	0.132774
307	0.126331	0.255658	0.144295	0.205497	0.208557	0.131553
307.25	0.125646	0.252541	0.144573	0.205682	0.207892	0.130395
307.5	0.124995	0.249901	0.144921	0.205283	0.206848	0.129347
307.75	0.124387	0.247712	0.145308	0.204373	0.205426	0.128467
308	0.123831	0.245944	0.145704	0.203092	0.203665	0.127745
308.25	0.123333	0.244555	0.146081	0.201461	0.2016	0.127168
308.5	0.1229	0.243498	0.146412	0.199511	0.199272	0.126723
308.75	0.122538	0.242733	0.146669	0.197284	0.196729	0.126395
309	0.122255	0.242242	0.146838	0.194839	0.194027	0.126169
309.25	0.122058	0.242014	0.146922	0.192312	0.191227	0.126029
309.5	0.121955	0.242032	0.146927	0.189851	0.188399	0.125956
309.75	0.121947	0.242279	0.146862	0.187431	0.185576	0.125931
310	0.122034	0.242737	0.14674	0.184984	0.18276	0.125939
310.25	0.122213	0.243387	0.146578	0.182575	0.179963	0.125986
310.5	0.122477	0.244208	0.146395	0.180261	0.177199	0.126076
310.75	0.122817	0.245177	0.146215	0.178097	0.174481	0.126216
311	0.123221	0.246267	0.146052	0.176131	0.171826	0.126414
311.25	0.123673	0.247448	0.145906	0.174332	0.169274	0.126675
311.5	0.124152	0.248693	0.145777	0.172671	0.166857	0.127008
311.75	0.124641	0.249969	0.145665	0.171134	0.164607	0.127423
312	0.125128	0.251238	0.145567	0.169704	0.162552	0.127919
312.25	0.125602	0.252458	0.14548	0.168355	0.160716	0.128481
312.5	0.126052	0.253581	0.145401	0.167059	0.159121	0.129092
312.75	0.126472	0.254582	0.145325	0.165782	0.157785	0.129731
313	0.126854	0.255561	0.145246	0.164481	0.156719	0.130378
313.25	0.127193	0.256397	0.145158	0.163164	0.155912	0.131012
313.5	0.127487	0.256958	0.145053	0.161831	0.155354	0.131611
313.75	0.127734	0.257149	0.144925	0.160476	0.155039	0.132151
314	0.127931	0.256919	0.144768	0.159097	0.154964	0.132609
314.25	0.128072	0.256258	0.144574	0.157704	0.155122	0.132967
314.5	0.12815	0.255194	0.144328	0.156311	0.155512	0.133217
314.75	0.128161	0.253765	0.144019	0.15494	0.156129	0.133351
315	0.128102	0.251914	0.143633	0.153622	0.156963	0.133369
315.25	0.127972	0.249825	0.143163	0.15234	0.158003	0.133271
315.5	0.127774	0.247755	0.1426	0.151089	0.159226	0.133066
315.75	0.127513	0.245895	0.14194	0.149871	0.160603	0.132765
316	0.127193	0.244332	0.14118	0.148689	0.162091	0.132384
316.25	0.126822	0.243115	0.140322	0.147547	0.163635	0.131934
316.5	0.126409	0.242255	0.139374	0.146446	0.16516	0.131424
316.75	0.125963	0.241731	0.138348	0.145391	0.166528	0.130863
317	0.125494	0.241496	0.137258	0.144382	0.167686	0.13026
317.25	0.12501	0.241477	0.136119	0.143422	0.168621	0.129624
317.5	0.124516	0.241552	0.134947	0.142512	0.169325	0.128963
317.75	0.124013	0.241633	0.133758	0.141654	0.169798	0.128286
318	0.123514	0.241705	0.13257	0.140847	0.170052	0.127598
318.25	0.123029	0.241752	0.131401	0.140091	0.170112	0.126907
318.5	0.122567	0.241757	0.130269	0.139382	0.170019	0.126217
318.75	0.122135	0.241706	0.129193	0.138719	0.169886	0.125535
319	0.121738	0.241582	0.128191	0.138098	0.169741	0.124865
319.25	0.121378	0.241368	0.127281	0.137513	0.16958	0.124212
319.5	0.121053	0.241051	0.126478	0.136961	0.169401	0.123578
319.75	0.120766	0.240636	0.125794	0.136436	0.169201	0.122969
320	0.120504	0.240128	0.125256	0.135933	0.168979	0.122388
320.25	0.120251	0.239536	0.124887	0.135447	0.168734	0.121838
320.5	0.11999	0.238873	0.124705	0.134973	0.168467	0.121319
320.75	0.1197	0.238152	0.124719	0.134506	0.168177	0.120829
321	0.119362	0.237389	0.124931	0.134042	0.167863	0.120365
321.25	0.118953	0.236601	0.125337	0.133576	0.167518	0.119925
321.5	0.118461	0.235803	0.125926	0.133104	0.167132	0.119506
321.75	0.117921	0.234993	0.126683	0.13262	0.1667	0.119105
322	0.117336	0.234168	0.127572	0.13212	0.166215	0.118716
322.25	0.116707	0.233325	0.128553	0.131453	0.165672	0.118338
322.5	0.116037	0.232457	0.129583	0.13055	0.165067	0.117969
322.75	0.115332	0.231556	0.130618	0.129464	0.1644	0.117608
323	0.114605	0.230614	0.131618	0.12826	0.163669	0.117256
323.25	0.113868	0.229627	0.132537	0.126994	0.162884	0.116912
323.5	0.113128	0.228626	0.133333	0.12571	0.162054	0.116577
323.75	0.112348	0.227633	0.133965	0.124429	0.161189	0.116248
324	0.111522	0.22665	0.134396	0.123155	0.1603	0.115928
324.25	0.110654	0.225682	0.134637	0.122067	0.159396	0.115614
324.5	0.109745	0.224734	0.134688	0.121262	0.158489	0.115307
324.75	0.1088	0.223811	0.134551	0.120689	0.157587	0.115006
325	0.107821	0.222923	0.134235	0.120286	0.156701	0.114711
325.25	0.106811	0.222075	0.133751	0.119999	0.15584	0.114421
325.5	0.105773	0.221235	0.133119	0.119789	0.155013	0.114137
325.75	0.104712	0.220386	0.132363	0.119642	0.154226	0.113857
326	0.10363	0.219528	0.13151	0.119562	0.153488	0.113582
326.25	0.102532	0.218661	0.130548	0.119526	0.152795	0.113298
326.5	0.101423	0.217786	0.129481	0.119514	0.15215	0.113
326.75	0.100308	0.216904	0.128318	0.119528	0.151554	0.11269
327	0.0991905	0.216016	0.127071	0.119571	0.151001	0.112372
327.25	0.0980765	0.215124	0.125753	0.119645	0.150479	0.112047
327.5	0.0969709	0.21423	0.124376	0.119754	0.149977	0.111718
327.75	0.0958789	0.213336	0.122954	0.119901	0.149482	0.111385
328	0.0948055	0.212445	0.121498	0.12009	0.148985	0.111048
328.25	0.0937553	0.211561	0.120017	0.120324	0.148482	0.110719
328.5	0.092733	0.210689	0.11852	0.120607	0.147969	0.110399
328.75	0.0917434	0.209832	0.117015	0.120941	0.147441	0.11008
329	0.0907916	0.208995	0.115509	0.121329	0.146899	0.109751
329.25	0.0898817	0.208182	0.11401	0.121772	0.146349	0.10941
329.5	0.0890061	0.207399	0.112523	0.12227	0.1458	0.109077
329.75	0.0881622	0.206623	0.111054	0.12282	0.145257	0.108751
330	0.0873498	0.205824	0.10961	0.123421	0.14473	0.10843
330.25	0.0865677	0.205029	0.108196	0.124068	0.144228	0.108115
330.5	0.0858141	0.204261	0.106819	0.124772	0.143777	0.107808
330.75	0.085086	0.203535	0.105484	0.125528	0.143387	0.107512
331	0.0843798	0.202863	0.104199	0.126316	0.143062	0.107234
331.25	0.0836916	0.20225	0.102969	0.12711	0.142807	0.106973
331.5	0.0830287	0.201695	0.1018	0.127883	0.142627	0.106706
331.75	0.0823923	0.201217	0.100698	0.128607	0.14252	0.106431
332	0.0817802	0.200836	0.0996697	0.129252	0.142486	0.10615
332.25	0.0811905	0.200503	0.0987207	0.129822	0.142518	0.105863
332.5	0.0806216	0.200175	0.0977938	0.130285	0.142593	0.105572
332.75	0.0800718	0.199871	0.0968373	0.130617	0.142701	0.105277
333	0.0795395	0.199581	0.0959948	0.130817	0.142834	0.104979
333.25	0.0790234	0.199292	0.0953659	0.130881	0.142987	0.104679
333.5	0.0785223	0.198993	0.0950078	0.130814	0.143151	0.104379
333.75	0.0780355	0.198681	0.0949328	0.130621	0.143319	0.104079
334	0.0775623	0.198361	0.0951032	0.130309	0.143486	0.10378
334.25	0.0771016	0.198047	0.0954344	0.129859	0.143643	0.103485
334.5	0.0766528	0.197751	0.0959051	0.129273	0.143785	0.103194
334.75	0.0762148	0.19743	0.0965396	0.128557	0.143909	0.102909
335	0.0757868	0.197073	0.0971823	0.127723	0.144011	0.10263
335.25	0.0753679	0.196679	0.097722	0.126783	0.144086	0.102359
335.5	0.074957	0.196249	0.098091	0.125749	0.144129	0.102097
335.75	0.0745533	0.195783	0.0982653	0.124636	0.144136	0.101844
336	0.0741468	0.19528	0.0982691	0.123462	0.144099	0.101599
336.25	0.0737181	0.194741	0.098173	0.12224	0.144014	0.101364
336.5	0.0732721	0.194164	0.0980464	0.120987	0.143881	0.101138
336.75	0.0728143	0.193551	0.0979079	0.119719	0.143699	0.10092
337	0.0723501	0.1929	0.0977598	0.118451	0.143463	0.100711
337.25	0.0718843	0.192211	0.0976044	0.1172	0.143173	0.100507
337.5	0.0714212	0.191488	0.0974443	0.115983	0.142826	0.100297
337.75	0.0709647	0.190731	0.0972815	0.114817	0.142425	0.100081
338	0.0705271	0.189944	0.0971182	0.113719	0.141971	0.0998575
338.25	0.0701302	0.189131	0.0969565	0.11268	0.14147	0.0996242
338.5	0.0697704	0.188295	0.0967981	0.111643	0.140916	0.0993802
338.75	0.0694434	0.187442	0.096645	0.110635	0.140304	0.0991238
339	0.0691442	0.186577	0.0964986	0.109679	0.139636	0.0988536
339.25	0.0688684	0.185704	0.0963612	0.108796	0.138914	0.0985706
339.5	0.0686116	0.184826	0.0962348	0.108001	0.138139	0.098283
339.75	0.0683752	0.183949	0.0961207	0.107301	0.137314	0.0979907
340	0.0681618	0.183084	0.0960206	0.106701	0.13644	0.0976935
340.25	0.0679728	0.182248	0.0959351	0.106224	0.135523	0.0973909
340.5	0.0678102	0.181451	0.0958653	0.105933	0.134568	0.0970831
340.75	0.0676764	0.180706	0.0958131	0.105805	0.133584	0.09677
341	0.0675742	0.180021	0.0957829	0.105809	0.132578	0.0964522
341.25	0.0675067	0.179405	0.095765	0.105913	0.131554	0.0961303
341.5	0.0674773	0.178867	0.0957476	0.106084	0.13052	0.095805
341.75	0.0674832	0.178414	0.0957205	0.10629	0.129483	0.0954768
342	0.0675213	0.17804	0.0956735	0.106497	0.128448	0.0951464
342.25	0.0675889	0.177739	0.0955974	0.106671	0.127421	0.0948144
342.5	0.0676826	0.177502	0.0954845	0.106791	0.126407	0.0944813
342.75	0.0677985	0.177319	0.0953254	0.106856	0.125411	0.094148
343	0.0679312	0.177179	0.0951102	0.106869	0.124438	0.0938131
343.25	0.0680739	0.177069	0.094843	0.106836	0.123494	0.0934736
343.5	0.0682184	0.176977	0.0945308	0.106768	0.122584	0.093128
343.75	0.0683543	0.176886	0.0941808	0.10668	0.121713	0.0927751
344	0.0684701	0.176778	0.0938007	0.106591	0.120873	0.0924146
344.25	0.0685525	0.176633	0.0933984	0.10652	0.120037	0.0920466
344.5	0.0685886	0.176432	0.0929821	0.106473	0.119207	0.091672
344.75	0.0685765	0.176156	0.0925602	0.106437	0.118397	0.0912918
345	0.0685107	0.175784	0.0921412	0.106404	0.117617	0.0909096
345.25	0.0683864	0.175293	0.0917337	0.106363	0.116875	0.0905308
345.5	0.0682018	0.174673	0.0913463	0.106308	0.116176	0.0901593
345.75	0.067958	0.173925	0.0909877	0.106235	0.115528	0.0897989
346	0.0676592	0.173048	0.0906667	0.106139	0.114951	0.0894531
346.25	0.0673129	0.172052	0.0903924	0.106022	0.114489	0.0891249
346.5	0.066928	0.170955	0.0901738	0.105894	0.114114	0.0888168
346.75	0.0665042	0.169727	0.0900237	0.105755	0.113789	0.088531
347	0.0660471	0.16838	0.0899603	0.1056	0.113503	0.0882696
347.25	0.0655639	0.16698	0.0899878	0.10543	0.113251	0.0880348
347.5	0.0650613	0.165577	0.0901126	0.105249	0.113021	0.0878289
347.75	0.0645462	0.164211	0.0903476	0.105056	0.112805	0.087654
348	0.0640246	0.162919	0.0907038	0.104851	0.112587	0.0875123
348.25	0.0635017	0.161729	0.0911886	0.104631	0.112351	0.0874097
348.5	0.0629825	0.160657	0.0918058	0.104391	0.112118	0.0873459
348.75	0.062471	0.159768	0.092552	0.10414	0.111904	0.0873235
349	0.0619711	0.15908	0.0934142	0.103888	0.111696	0.0873451
349.25	0.0614858	0.158559	0.0943893	0.103638	0.111468	0.0874131
349.5	0.0610177	0.158168	0.0954679	0.103394	0.111216	0.0875291
349.75	0.0605689	0.15787	0.0966295	0.103157	0.110936	0.0876945
350	0.0601414	0.157628	0.0978508	0.10293	0.110628	0.08791
350.25	0.0597369	0.157407	0.0991057	0.102716	0.11029	0.0881723
350.5	0.0593566	0.15717	0.100366	0.102514	0.109922	0.0884837
350.75	0.0590016	0.156906	0.101603	0.102323	0.109524	0.0888432
351	0.0586728	0.156604	0.102785	0.102137	0.109103	0.0892492
351.25	0.0583706	0.156256	0.103894	0.101954	0.108673	0.0896997
351.5	0.0580955	0.155862	0.104916	0.101771	0.108227	0.0901926
351.75	0.0578479	0.155423	0.105841	0.101585	0.107761	0.0907254
352	0.0576223	0.154946	0.106659	0.101394	0.107268	0.0912951
352.25	0.0573879	0.154444	0.107365	0.101195	0.106744	0.091898
352.5	0.057157	0.153931	0.107959	0.100989	0.106183	0.0925297
352.75	0.0569421	0.153405	0.108442	0.10078	0.105593	0.0931849
353	0.0567495	0.152867	0.108817	0.100573	0.104991	0.0938577
353.25	0.0565809	0.152324	0.109079	0.100371	0.104377	0.0945408
353.5	0.0564335	0.151782	0.10921	0.100179	0.103756	0.0952262
353.75	0.0563001	0.151244	0.109171	0.100002	0.103133	0.0959047
354	0.0561745	0.150709	0.108931	0.0998433	0.102511	0.0965661
354.25	0.0560717	0.150177	0.108471	0.099708	0.101898	0.0971992
354.5	0.055967	0.14965	0.107776	0.0996005	0.101298	0.0977922
354.75	0.0558541	0.149129	0.106841	0.099525	0.100708	0.0983325
355	0.0557443	0.148612	0.105665	0.0994726	0.100117	0.0988075
355.25	0.0556323	0.148098	0.104259	0.0994677	0.0995315	0.0991943
355.5	0.0555166	0.14758	0.10266	0.0995433	0.098957	0.0994299
355.75	0.0554002	0.14706	0.100922	0.0997067	0.0983993	0.0994642
356	0.055291	0.146541	0.0990934	0.0999748	0.097864	0.0992763
356.25	0.0552008	0.146022	0.0972233	0.100297	0.097357	0.0988676
356.5	0.0551378	0.14551	0.0953595	0.100582	0.0969021	0.0982546
356.75	0.0550916	0.145006	0.0935511	0.10074	0.0965075	0.0974649
357	0.0550404	0.14451	0.0918497	0.100816	0.096171	0.0965327
357.25	0.0549837	0.144022	0.0903536	0.100799	0.09589	0.0955052
357.5	0.0549215	0.143542	0.0890873	0.100653	0.0956614	0.0944727
357.75	0.0548536	0.14307	0.0880467	0.100366	0.0954818	0.0935143
358	0.05478	0.142605	0.0872261	0.0999175	0.0953473	0.0927047
358.25	0.0547005	0.142149	0.0866132	0.0993533	0.0952531	0.0920763
358.5	0.0546151	0.141695	0.0861885	0.0987588	0.0951758	0.0916243
358.75	0.0545235	0.141245	0.0859256	0.0982192	0.0951072	0.091334
359	0.0544245	0.140798	0.0857893	0.0976959	0.0950491	0.0911855
359.25	0.0543184	0.140355	0.0856903	0.0971742	0.0950031	0.0911573
359.5	0.0542058	0.139916	0.0855967	0.0966543	0.0949712	0.0912271
359.75	0.0540875	0.13948	0.0855044	0.0961362	0.0949518	0.0913733
360	0.0539642	0.139048	0.0853811	0.0956197	0.0949398	0.0915516
360.25	0.0538368	0.138625	0.085221	0.0951048	0.0949302	0.0917389
360.5	0.0537063	0.138216	0.0850238	0.0945916	0.094921	0.0919356
360.75	0.0535738	0.137819	0.0847886	0.0940801	0.0949103	0.0921419
361	0.0534415	0.137434	0.084492	0.0935701	0.094896	0.0923583
361.25	0.0533102	0.13706	0.0841205	0.0930575	0.0948758	0.0925851
361.5	0.0531804	0.136699	0.0836738	0.0924761	0.0948472	0.0928197
361.75	0.0530526	0.136349	0.083157	0.0918056	0.0948098	0.0930607
362	0.0529274	0.136011	0.0826028	0.0910533	0.0947376	0.0933084
362.25	0.0528054	0.135678	0.0820176	0.0902562	0.094618	0.093563
362.5	0.0526753	0.135364	0.0814177	0.0894392	0.0944515	0.0938249
362.75	0.0525124	0.135092	0.0808617	0.0886755	0.0942399	0.0940682
363	0.052317	0.134861	0.0803777	0.0879742	0.0940057	0.0942169
363.25	0.0520901	0.134673	0.0799785	0.0873394	0.0937723	0.0942678
363.5	0.0518325	0.134526	0.0796633	0.0868383	0.0935441	0.0835909
363.75	0.051545	0.120655	0.0794311	0.0765493	0.0933216	0.072627
364	0.0512282	0.106507	0.0792808	0.0661795	0.093135	0.0613627
364.25	0.0508825	0.0921413	0.0792114	0.0556907	0.0820726	0.0497841
364.5	0.0505184	0.0776533	0.0792061	0.045055	0.0707989	0.0378762
364.75	0.0501567	0.0632824	0.0792061	0.0341885	0.0593068	0.025653
365	0.0497975	0.0492466	0.0709332	0.0230739	0.0475657	0.0131907
365.25	0.0494637	0.0360172	0.0626823	0.0117024	0.0355416
365.5	0.0491758		0.0546404		0.0232199
365.75	0.0489325		0.0478075		0.0105899
366	0.0487327		0.0363323
366.25	0.0485753		0.0247917
366.5	0.0427292		0.0139922
366.75	0.0368594
367	0.0309655
367.25	0.0250221
367.5	0.0190058
367.75	0.0129153
368
368.25
368.5
368.75
369
369.25
369.5
369.75
370
370.25
370.5
370.75
371
371.25
371.5
371.75
372
372.25
372.5
372.75
373
373.25
373.5
373.75
374
374.25
374.5
374.75

## Sheet: 1D
Glucose	1 hour						2 hours						4 hours
M+0	0.3468	0.3058	0.3053	0.3614	0.27	0.3356	0.2233	0.1731	0.223	0.2707	0.1614	0.2713	0.1783	0.1139	0.1026	0.2232	0.0867	0.225
M+1	0.0362	0.0318	0.0384	0.0342	0.0614	0.0467	0.0555	0.0597	0.0663	0.0661	0.0598	0.0717	0.062	0.052	0.0362	0.0674	0.0404	0.0792
M+2	0.0413	0.0371	0.0394	0.0378	0.0662	0.0515	0.0589	0.0639	0.0695	0.0633	0.063	0.074	0.0639	0.0565	0.0338	0.061	0.0418	0.0863
M+3	0.0519	0.0476	0.0472	0.0521	0.0669	0.0567	0.073	0.0855	0.0793	0.0719	0.0678	0.0767	0.0843	0.0702	0.0454	0.0685	0.0508	0.0911
M+4	0.0082	0.0089	0.0081	0.0088	0.0146	0.0081	0.0161	0.0235	0.0194	0.0163	0.0198	0.016	0.0221	0.0226	0.0127	0.0173	0.0176	0.0257
M+5	0.0346	0.0382	0.0367	0.034	0.0377	0.0349	0.0429	0.0487	0.0425	0.0382	0.047	0.0382	0.0464	0.0535	0.0521	0.0417	0.0542	0.0441
M+6	0.481	0.5306	0.5248	0.4717	0.4832	0.4664	0.5304	0.5456	0.5001	0.4735	0.5812	0.4522	0.5429	0.6313	0.7173	0.5208	0.7084	0.4487

## Sheet: 1E
Pyruvate	1 hour												2 hours												4 hours
M+0	0.659128		0.631282		0.626724		0.66291		0.598898		0.637361		0.563704		0.512354		0.488195		0.55599		0.464849		0.565631		0.484558		0.413405		0.40883		0.48395		0.35265		0.382484
M+1	0.04209		0.039708		0.036202		0.043135		0.048643		0.035422		0.063514		0.066231		0.056518		0.072627		0.06078		0.063411		0.075142		0.064345		0.055565		0.079584		0.062599		0.072691
M+2	0.044983		0.042192		0.038104		0.045615		0.053379		0.040814		0.062314		0.069007		0.059819		0.069154		0.065416		0.063045		0.073043		0.069412		0.061261		0.074744		0.07118		0.082515
M+3	0.254191		0.286306		0.300214		0.248592		0.299233		0.286634		0.310745		0.35266		0.396152		0.30227		0.40943		0.308582		0.367738		0.453146		0.474469		0.36297		0.514464		0.460797
Citrate	1 hour						2 hours						4 hours
Cit 459 (M0)	0.847309	0.814921	0.841931	0.883234	0.77501	0.850703	0.736188	0.657534	0.727603	0.757165	0.690007	0.765486	0.639455	0.609574	0.669964	0.676532	0.580183	0.663577
Cit 460 (M1)	0.05932	0.06764	0.071147	0.047904	0.100275	0.067392	0.105394	0.136219	0.12467	0.107336	0.143992	0.117603	0.144694	0.159737	0.163991	0.144922	0.181855	0.144206
Cit 461 (M2)	0.057231	0.071863	0.05263	0.041403	0.078036	0.047247	0.094095	0.120204	0.084989	0.081526	0.099209	0.069283	0.122255	0.12825	0.093659	0.105887	0.135193	0.117398
Cit 462 (M3)	0.029144	0.030428	0.026326	0.022661	0.035069	0.027404	0.046713	0.056209	0.046238	0.040242	0.049817	0.036542	0.066406	0.065828	0.049581	0.051428	0.068372	0.053576
Cit 463 (M4)	0.00496	0.007437	0.00565	0.003297	0.008535	0.005322	0.012223	0.020274	0.012596	0.009767	0.013355	0.007488	0.019376	0.025138	0.015557	0.015628	0.025128	0.015316
Cit 464 (M5)	0.001801	0.00703	0.001957	0.001348	0.002655	0.001513	0.004699	0.007934	0.003158	0.003048	0.00269	0.002952	0.006429	0.008827	0.005399	0.004776	0.00675	0.007016
aKG	1 hour												2 hours												4 hours
M+0	0.81949		0.781266		0.81518		0.836816		0.76736		0.826904		0.743664		0.652961		0.737508		0.729234		0.722589		0.779098		0.660968		0.611053		0.687877		0.68348		0.751875		0.844463
M+1	0.06738		0.091651		0.073207		0.063682		0.088046		0.06632		0.098586		0.12093		0.104109		0.116087		0.114831		0.093115		0.133621		0.138829		0.137213		0.135406		0.116748		0.08638
M+2	0.081348		0.08103		0.080075		0.074518		0.112723		0.0769		0.112673		0.136605		0.111434		0.113377		0.102466		0.090095		0.13618		0.163696		0.106471		0.124543		0.056367		0.084513
M+3	0.02351		0.035238		0.027345		0.022272		0.029766		0.023887		0.040865		0.0594		0.039332		0.035662		0.055122		0.030426		0.050043		0.061528		0.050289		0.04795		0.045504		-0.00433
M+4	0.008225		0.020817		0.002979		0.003337		0.009624		0.007117		0.011384		0.026182		0.00625		0.004859		0.012673		0.007579		0.021167		0.019731		0.014053		0.006981		0.033447		-0.01205
M+5	4.65e-05		-0.01		0.001215		-0.00063		-0.00752		-0.00113		-0.00717		0.003921		0.001367		0.00078		-0.00768		-0.00031		-0.00198		0.005163		0.004098		0.001641		-0.00394		0.001022

## Sheet: 3C
Hours
1	2	4
113.479	138.881	208.365
117.051	132.636	199.35
120.66	133.826	184.607
118.663	132.851	200.375
116.316	140.377	248.299
119.214	138.987	226.132
117.113	134.32	211.705
116.002	131.099	218.574
115.322	132.22	200.08
115.81	140.426	186.074
117.046	135.622	241.413
120.347	132.501	218.389
118.739	140.907	199.909
118.627	137.556	225.561
116.728	154.668	213.269
113.69	174.307	226.359
119.214	159.213	199.909
110.515	158.639	164.351
109.377	163.519	176.573
108.526	169.131	174.359
111.729	160.855	164.433
111.96	157.348	161.672
110.038	144.509	165.944
113.28	149.161	141.599
109.377	149.928	164.923
112.044	135.456	155.675
109.863	172.249	156.382
109.129	217.836	142.286
109.717	178.523	180.538
105.342	163.658	168.363
106.829	168.85	176.522
111.288	158.463	174.929
107.13	156.543	183.982
111.199	175.013	170.141
109.555	163.499	152.286
114.98	178.814	158.241
113.868	189.324	170.97
114.376	177.802	178.793
116.107	175.924	176.454
114.999	169.401	173.283
116.709	158.47
116.37	169.73
115.695	161.092
115.109	178.535
115.414	153.636
115.479	153.449
116.709	178.467
114.289	163.321
113.986	184.987
114.317
115.53
114.123
115.179
114.486
113.94
113.888
118.632
116.768
114.161
114.734
113.132
115.564
113.694

## Sheet: 3F
Glucose Concentration
15mg/kg/min	40mg/kg/min
110.373	111.418
110.134	113.059
110.817	110.324
107.445	110.372
119.342	111.745
110.732	111.138
111.214	111.343
119.834	111.354
109.519	113.94
115.341	112.803
119.513	116.097
117.363	114.905
111.383	114.005
119.809	114.786
147.788	112.878
107.995	111.837
111.961	111.736
110.473	115.029
112.063	117.266
118.715	113.733
109.761	119.126
108.588	116.672
118.388	115.941
111.906	115.443
105.231	115.535
106.975	115.358
104.946	116.368
104.816	114.35
103.383	139.74
103.323	137.272
102.699	132.427
102.607	113.769
102.492	130.041
102.23	142.032
102.199	140.038
102.159	156.445
102.093	134.207
102.083	130.137
101.397	123.083
101.258	116.653
101.112	115.84
100.861	126.365
99.8463	124.351
99.0514
98.7593
96.0829
105.935
104.54
105.823
106.67
105.14
105.936
106.812
101.451
108.04
108.895
104.3
102.586
104.036
102.093
105.674
104
105.193
104.647
101.404
102.984
101.462
102.327
104.364

## Sheet: 3I
avg_c13_per_cell	hour	mouse	cell
116.048	1	1hrM2	ROI1_cell10
111.973	1	1hrM2	ROI1_cell12
111.118	1	1hrM2	ROI1_cell13
113.715	1	1hrM2	ROI1_cell14
115.501	1	1hrM2	ROI1_cell15
114.807	1	1hrM2	ROI1_cell16
113.6	1	1hrM2	ROI1_cell17
113.8	1	1hrM2	ROI1_cell18
112.284	1	1hrM2	ROI1_cell2
112.429	1	1hrM2	ROI1_cell20
112.769	1	1hrM2	ROI1_cell5
111.748	1	1hrM2	ROI1_cell6
116.979	1	1hrM2	ROI1_cell7
110.059	1	1hrM2	ROI1_cell8
110.526	1	1hrM2	ROI1_cell9
112.532	1	1hrM3	ROI1_cell1
120.335	1	1hrM3	ROI1_cell10
120.088	1	1hrM3	ROI1_cell12
115.872	1	1hrM3	ROI1_cell13
111.922	1	1hrM3	ROI1_cell14
114.637	1	1hrM3	ROI1_cell15
114.789	1	1hrM3	ROI1_cell16
119.102	1	1hrM3	ROI1_cell17
116.49	1	1hrM3	ROI1_cell19
115.915	1	1hrM3	ROI1_cell2
115.974	1	1hrM3	ROI1_cell20
116.402	1	1hrM3	ROI1_cell21
117.032	1	1hrM3	ROI1_cell22
115.232	1	1hrM3	ROI1_cell23
115.358	1	1hrM3	ROI1_cell24
116.952	1	1hrM3	ROI1_cell25
117.286	1	1hrM3	ROI1_cell26
114.197	1	1hrM3	ROI1_cell3
115.833	1	1hrM3	ROI1_cell6
123.967	1	1hrM3	ROI1_cell7
118.54	1	1hrM3	ROI1_cell8
118.076	1	1hrM3	ROI1_cell9
117.723	1	1hrM4	ROI1_cell1
115.017	1	1hrM4	ROI1_cell10
117.228	1	1hrM4	ROI1_cell12
112.428	1	1hrM4	ROI1_cell13
113.572	1	1hrM4	ROI1_cell14
117.733	1	1hrM4	ROI1_cell15
117.268	1	1hrM4	ROI1_cell17
115.51	1	1hrM4	ROI1_cell18
116.882	1	1hrM4	ROI1_cell2
117.817	1	1hrM4	ROI1_cell20
111.173	1	1hrM4	ROI1_cell3
116.26	1	1hrM4	ROI1_cell4
118.624	1	1hrM4	ROI1_cell5
117.226	1	1hrM4	ROI1_cell6
118.21	1	1hrM4	ROI1_cell7
119.5	1	1hrM4	ROI1_cell8
114.117	1	1hrM4	ROI1_cell9
120.9	1	spatialM1_1	cell1
121.349	1	spatialM1_1	cell10
120.216	1	spatialM1_1	cell11
126.145	1	spatialM1_1	cell12
121.511	1	spatialM1_1	cell13
116.71	1	spatialM1_1	cell15
121.653	1	spatialM1_1	cell16
119.331	1	spatialM1_1	cell17
116.417	1	spatialM1_1	cell18
125.498	1	spatialM1_1	cell2
118.873	1	spatialM1_1	cell20
118.378	1	spatialM1_1	cell22
124.042	1	spatialM1_1	cell23
114.382	1	spatialM1_1	cell24
118.94	1	spatialM1_1	cell25
121.803	1	spatialM1_1	cell3
115.486	1	spatialM1_1	cell4
117.245	1	spatialM1_1	cell5
123.182	1	spatialM1_1	cell6
122.976	1	spatialM1_1	cell7
124.733	1	spatialM1_1	cell8
118.77	1	spatialM1_1	cell9
303.101	4	spatialM1_4	cell11
292.772	4	spatialM1_4	cell12
207.63	4	spatialM1_4	cell13
295.179	4	spatialM1_4	cell15
300.096	4	spatialM1_4	cell16
217.019	4	spatialM1_4	cell17
254.881	4	spatialM1_4	cell18
305.502	4	spatialM1_4	cell19
275.161	4	spatialM1_4	cell2
255.351	4	spatialM1_4	cell20
201.2	4	spatialM1_4	cell21
260.308	4	spatialM1_4	cell22
257.969	4	spatialM1_4	cell23
322.547	4	spatialM1_4	cell24
321.93	4	spatialM1_4	cell25
251.327	4	spatialM1_4	cell26
191.249	4	spatialM1_4	cell27
223.016	4	spatialM1_4	cell28
225.152	4	spatialM1_4	cell29
246.313	4	spatialM1_4	cell30
207.691	4	spatialM1_4	cell31
197.445	4	spatialM1_4	cell32
245.926	4	spatialM1_4	cell33
270.986	4	spatialM1_4	cell4
254.3	4	spatialM1_4	cell5
267.488	4	spatialM1_4	cell9
111.888	1	spatialM2_1	cell1
114.689	1	spatialM2_1	cell10
113.4	1	spatialM2_1	cell11
112.364	1	spatialM2_1	cell12
115.359	1	spatialM2_1	cell13
112.794	1	spatialM2_1	cell14
111.749	1	spatialM2_1	cell16
115.239	1	spatialM2_1	cell17
115.139	1	spatialM2_1	cell18
113.243	1	spatialM2_1	cell2
115.254	1	spatialM2_1	cell3
114.364	1	spatialM2_1	cell4
113.462	1	spatialM2_1	cell5
112.639	1	spatialM2_1	cell6
119.88	1	spatialM2_1	cell7
115.575	1	spatialM2_1	cell8
120.962	1	spatialM2_1	cell9
186.851	4	spatialM2_4	cell1
190.381	4	spatialM2_4	cell11
150.049	4	spatialM2_4	cell12
157.997	4	spatialM2_4	cell13
183.855	4	spatialM2_4	cell14
153.863	4	spatialM2_4	cell15
203.314	4	spatialM2_4	cell16
135.363	4	spatialM2_4	cell17
198.4	4	spatialM2_4	cell18
179.926	4	spatialM2_4	cell19
145.353	4	spatialM2_4	cell2
153.672	4	spatialM2_4	cell20
231.152	4	spatialM2_4	cell21
168.865	4	spatialM2_4	cell3
141.834	4	spatialM2_4	cell4
186.907	4	spatialM2_4	cell5
151.494	4	spatialM2_4	cell7
158.072	4	spatialM2_4	cell9
129.195	1	spatialM3_1	cell1
122.398	1	spatialM3_1	cell10
123.138	1	spatialM3_1	cell11
125.885	1	spatialM3_1	cell12
126.496	1	spatialM3_1	cell13
123.295	1	spatialM3_1	cell14
127.196	1	spatialM3_1	cell15
124.6	1	spatialM3_1	cell16
125.581	1	spatialM3_1	cell17
123.77	1	spatialM3_1	cell18
123.089	1	spatialM3_1	cell19
127.028	1	spatialM3_1	cell2
125.241	1	spatialM3_1	cell20
126.137	1	spatialM3_1	cell21
123.159	1	spatialM3_1	cell22
125.692	1	spatialM3_1	cell23
122.771	1	spatialM3_1	cell24
125.458	1	spatialM3_1	cell25
126.291	1	spatialM3_1	cell26
123.97	1	spatialM3_1	cell27
128.506	1	spatialM3_1	cell28
125.39	1	spatialM3_1	cell29
125.389	1	spatialM3_1	cell3
122.316	1	spatialM3_1	cell30
123.429	1	spatialM3_1	cell31
124.281	1	spatialM3_1	cell32
122.788	1	spatialM3_1	cell4
124.256	1	spatialM3_1	cell5
128.975	1	spatialM3_1	cell6
122.067	1	spatialM3_1	cell7
126.094	1	spatialM3_1	cell8
124.177	1	spatialM3_1	cell9
203.186	4	spatialM3_4	cell1
159.888	4	spatialM3_4	cell10
179.49	4	spatialM3_4	cell11
160.228	4	spatialM3_4	cell12
157.618	4	spatialM3_4	cell13
174.79	4	spatialM3_4	cell14
172.908	4	spatialM3_4	cell15
198.668	4	spatialM3_4	cell16
224.437	4	spatialM3_4	cell2
161.799	4	spatialM3_4	cell3
161.917	4	spatialM3_4	cell4
200.01	4	spatialM3_4	cell5
192.404	4	spatialM3_4	cell6
184.114	4	spatialM3_4	cell7
210.552	4	spatialM3_4	cell8
184.562	4	spatialM3_4	cell9
135.356	4	hfdCD1	ROI10_cell1
130.029	4	hfdCD1	ROI3_cell1
132.005	4	hfdCD1	ROI4_cell1
125.686	4	hfdCD1	ROI6_cell1
148.826	4	hfdCD1	ROI7_cell1
135.315	4	hfdCD1	ROI8_cell1
135.254	4	hfdCD2	ROI10_cell1
122.967	4	hfdCD2	ROI15_cell1
132.805	4	hfdCD2	ROI15_cell2
131.682	4	hfdCD2	ROI16_cell2
130.64	4	hfdCD2	ROI16_cell3
129.823	4	hfdCD2	ROI8_cell1
177.217	4	hfdCD3	ROI12_cell1
173.519	4	hfdCD3	ROI12_cell2
157.635	4	hfdCD3	ROI13_cell1
201.857	4	hfdCD3	ROI14_cell1
184.425	4	hfdCD3	ROI15_cell1
168.773	4	hfdCD3	ROI16_cell1
153.873	4	hfdCD3	ROI2_cell1
154.707	4	hfdCD3	ROI4_cell1
164.704	4	hfdCD3	ROI4_cell2
151.218	4	hfdCD3	ROI5_cell1
167.357	4	hfdCD3	ROI5_cell2
206.434	4	hfdCD3	ROI8_cell1
163.271	4	hfdCD3	ROI9_cell1
150.394	4	crCD1	ROI1_cell1
163.507	4	crCD1	ROI2_cell1
150.417	4	crCD1	ROI3_cell1
147.654	4	crCD1	ROI3_cell2
155.663	4	crCD1	ROI4_cell1
147.512	4	crCD1	ROI5_cell1
153.865	4	crCD1	ROI6_cell1
132.114	4	crCD1	ROI7_cell1
149.25	4	crCD1	ROI8_cell1
114.896	4	crCD2	ROI1_cell1
114.64	4	crCD2	ROI2_cell1
114.478	4	crCD2	ROI3_cell1
114.341	4	crCD2	ROI4_cell1
115.317	4	crCD2	ROI5_cell1
116.529	4	crCD2	ROI6_cell1
115.449	4	crCD2	ROI7_cell1
114.085	4	crCD2	ROI8_cell1
169.808	4	crCD3	ROI2_cell1
149.679	4	crCD3	ROI3_cell1
145.775	4	crCD3	ROI4_cell1
153.501	4	crCD3	ROI6_cell1
181.91	4	crCD3	ROI7_cell1

## Sheet: 3J
hour	mouse	organelle	c13_enrichment
1	1hrM2	avg_c13_per_mito_object	114.925
1	1hrM2	avg_c13_per_mito_object	111.963
1	1hrM2	avg_c13_per_mito_object	110.352
1	1hrM2	avg_c13_per_mito_object	113.441
1	1hrM2	avg_c13_per_mito_object	115.7
1	1hrM2	avg_c13_per_mito_object	112.8
1	1hrM2	avg_c13_per_mito_object	113.299
1	1hrM2	avg_c13_per_mito_object	113.212
1	1hrM2	avg_c13_per_mito_object	112.803
1	1hrM2	avg_c13_per_mito_object	112.761
1	1hrM2	avg_c13_per_mito_object	113.496
1	1hrM2	avg_c13_per_mito_object	112.17
1	1hrM2	avg_c13_per_mito_object	114.988
1	1hrM2	avg_c13_per_mito_object	110.526
1	1hrM2	avg_c13_per_mito_object	110.677
1	1hrM3	avg_c13_per_mito_object	111.055
1	1hrM3	avg_c13_per_mito_object	115.925
1	1hrM3	avg_c13_per_mito_object	113.151
1	1hrM3	avg_c13_per_mito_object	110.819
1	1hrM3	avg_c13_per_mito_object	110.879
1	1hrM3	avg_c13_per_mito_object	111.856
1	1hrM3	avg_c13_per_mito_object	112.746
1	1hrM3	avg_c13_per_mito_object	116.884
1	1hrM3	avg_c13_per_mito_object	111.954
1	1hrM3	avg_c13_per_mito_object	113.413
1	1hrM3	avg_c13_per_mito_object	112.947
1	1hrM3	avg_c13_per_mito_object	113.065
1	1hrM3	avg_c13_per_mito_object	114.348
1	1hrM3	avg_c13_per_mito_object	111.415
1	1hrM3	avg_c13_per_mito_object	113.307
1	1hrM3	avg_c13_per_mito_object	112.374
1	1hrM3	avg_c13_per_mito_object	111.625
1	1hrM3	avg_c13_per_mito_object	112.724
1	1hrM3	avg_c13_per_mito_object	114.93
1	1hrM3	avg_c13_per_mito_object	118.021
1	1hrM3	avg_c13_per_mito_object	116.582
1	1hrM3	avg_c13_per_mito_object	115.151
1	1hrM4	avg_c13_per_mito_object	116.904
1	1hrM4	avg_c13_per_mito_object	114.523
1	1hrM4	avg_c13_per_mito_object	113.022
1	1hrM4	avg_c13_per_mito_object	111.084
1	1hrM4	avg_c13_per_mito_object	113.317
1	1hrM4	avg_c13_per_mito_object	116.519
1	1hrM4	avg_c13_per_mito_object	115.872
1	1hrM4	avg_c13_per_mito_object	114.276
1	1hrM4	avg_c13_per_mito_object	114.029
1	1hrM4	avg_c13_per_mito_object	116.552
1	1hrM4	avg_c13_per_mito_object	111.411
1	1hrM4	avg_c13_per_mito_object	112.499
1	1hrM4	avg_c13_per_mito_object	115.776
1	1hrM4	avg_c13_per_mito_object	115.429
1	1hrM4	avg_c13_per_mito_object	117.247
1	1hrM4	avg_c13_per_mito_object	116.873
1	1hrM4	avg_c13_per_mito_object	113.585
1	spatialM1_1	avg_c13_per_mito_object	114.301
1	spatialM1_1	avg_c13_per_mito_object	116.488
1	spatialM1_1	avg_c13_per_mito_object	115.097
1	spatialM1_1	avg_c13_per_mito_object	120.909
1	spatialM1_1	avg_c13_per_mito_object	116.093
1	spatialM1_1	avg_c13_per_mito_object	114.62
1	spatialM1_1	avg_c13_per_mito_object	117.916
1	spatialM1_1	avg_c13_per_mito_object	116.717
1	spatialM1_1	avg_c13_per_mito_object	114.649
1	spatialM1_1	avg_c13_per_mito_object	120.398
1	spatialM1_1	avg_c13_per_mito_object	116.055
1	spatialM1_1	avg_c13_per_mito_object	115.089
1	spatialM1_1	avg_c13_per_mito_object	116.067
1	spatialM1_1	avg_c13_per_mito_object	115.097
1	spatialM1_1	avg_c13_per_mito_object	115.454
1	spatialM1_1	avg_c13_per_mito_object	113.501
1	spatialM1_1	avg_c13_per_mito_object	113.285
1	spatialM1_1	avg_c13_per_mito_object	114.641
1	spatialM1_1	avg_c13_per_mito_object	114.659
1	spatialM1_1	avg_c13_per_mito_object	117.195
1	spatialM1_1	avg_c13_per_mito_object	116.844
1	spatialM1_1	avg_c13_per_mito_object	114.089
4	spatialM1_4	avg_c13_per_mito_object	169.474
4	spatialM1_4	avg_c13_per_mito_object	175.778
4	spatialM1_4	avg_c13_per_mito_object	153.343
4	spatialM1_4	avg_c13_per_mito_object	178.446
4	spatialM1_4	avg_c13_per_mito_object	192.79
4	spatialM1_4	avg_c13_per_mito_object	156.26
4	spatialM1_4	avg_c13_per_mito_object	156.488
4	spatialM1_4	avg_c13_per_mito_object	171.076
4	spatialM1_4	avg_c13_per_mito_object	172.882
4	spatialM1_4	avg_c13_per_mito_object	153.537
4	spatialM1_4	avg_c13_per_mito_object	146.622
4	spatialM1_4	avg_c13_per_mito_object	191.16
4	spatialM1_4	avg_c13_per_mito_object	165.204
4	spatialM1_4	avg_c13_per_mito_object	164.421
4	spatialM1_4	avg_c13_per_mito_object	159.695
4	spatialM1_4	avg_c13_per_mito_object	158.672
4	spatialM1_4	avg_c13_per_mito_object	151.13
4	spatialM1_4	avg_c13_per_mito_object	162.592
4	spatialM1_4	avg_c13_per_mito_object	157.901
4	spatialM1_4	avg_c13_per_mito_object	159.462
4	spatialM1_4	avg_c13_per_mito_object	160.224
4	spatialM1_4	avg_c13_per_mito_object	163.758
4	spatialM1_4	avg_c13_per_mito_object	172.375
4	spatialM1_4	avg_c13_per_mito_object	169.034
4	spatialM1_4	avg_c13_per_mito_object	161.188
4	spatialM1_4	avg_c13_per_mito_object	158.801
1	spatialM2_1	avg_c13_per_mito_object	112.396
1	spatialM2_1	avg_c13_per_mito_object	114.981
1	spatialM2_1	avg_c13_per_mito_object	112.441
1	spatialM2_1	avg_c13_per_mito_object	111.989
1	spatialM2_1	avg_c13_per_mito_object	113.6
1	spatialM2_1	avg_c13_per_mito_object	111.468
1	spatialM2_1	avg_c13_per_mito_object	112.576
1	spatialM2_1	avg_c13_per_mito_object	112.666
1	spatialM2_1	avg_c13_per_mito_object	112.668
1	spatialM2_1	avg_c13_per_mito_object	111.932
1	spatialM2_1	avg_c13_per_mito_object	113.655
1	spatialM2_1	avg_c13_per_mito_object	112.951
1	spatialM2_1	avg_c13_per_mito_object	112.157
1	spatialM2_1	avg_c13_per_mito_object	112.407
1	spatialM2_1	avg_c13_per_mito_object	114.702
1	spatialM2_1	avg_c13_per_mito_object	113.21
1	spatialM2_1	avg_c13_per_mito_object	115.337
4	spatialM2_4	avg_c13_per_mito_object	128.33
4	spatialM2_4	avg_c13_per_mito_object	151.579
4	spatialM2_4	avg_c13_per_mito_object	131.399
4	spatialM2_4	avg_c13_per_mito_object	148.319
4	spatialM2_4	avg_c13_per_mito_object	143.179
4	spatialM2_4	avg_c13_per_mito_object	130.631
4	spatialM2_4	avg_c13_per_mito_object	156.702
4	spatialM2_4	avg_c13_per_mito_object	137.909
4	spatialM2_4	avg_c13_per_mito_object	146.113
4	spatialM2_4	avg_c13_per_mito_object	139.989
4	spatialM2_4	avg_c13_per_mito_object	129.304
4	spatialM2_4	avg_c13_per_mito_object	144.012
4	spatialM2_4	avg_c13_per_mito_object	174.431
4	spatialM2_4	avg_c13_per_mito_object	131.564
4	spatialM2_4	avg_c13_per_mito_object	120.849
4	spatialM2_4	avg_c13_per_mito_object	161.399
4	spatialM2_4	avg_c13_per_mito_object	129.879
4	spatialM2_4	avg_c13_per_mito_object	133.216
1	spatialM3_1	avg_c13_per_mito_object	123.42
1	spatialM3_1	avg_c13_per_mito_object	121.717
1	spatialM3_1	avg_c13_per_mito_object	122.118
1	spatialM3_1	avg_c13_per_mito_object	123.079
1	spatialM3_1	avg_c13_per_mito_object	124.458
1	spatialM3_1	avg_c13_per_mito_object	123.371
1	spatialM3_1	avg_c13_per_mito_object	124.612
1	spatialM3_1	avg_c13_per_mito_object	124.715
1	spatialM3_1	avg_c13_per_mito_object	121.329
1	spatialM3_1	avg_c13_per_mito_object	123.745
1	spatialM3_1	avg_c13_per_mito_object	123.052
1	spatialM3_1	avg_c13_per_mito_object	122.918
1	spatialM3_1	avg_c13_per_mito_object	123.398
1	spatialM3_1	avg_c13_per_mito_object	124.535
1	spatialM3_1	avg_c13_per_mito_object	122.925
1	spatialM3_1	avg_c13_per_mito_object	123.047
1	spatialM3_1	avg_c13_per_mito_object	122.914
1	spatialM3_1	avg_c13_per_mito_object	122.725
1	spatialM3_1	avg_c13_per_mito_object	122.121
1	spatialM3_1	avg_c13_per_mito_object	122.54
1	spatialM3_1	avg_c13_per_mito_object	122.744
1	spatialM3_1	avg_c13_per_mito_object	124.691
1	spatialM3_1	avg_c13_per_mito_object	123.664
1	spatialM3_1	avg_c13_per_mito_object	121.837
1	spatialM3_1	avg_c13_per_mito_object	121.856
1	spatialM3_1	avg_c13_per_mito_object	122.308
1	spatialM3_1	avg_c13_per_mito_object	122.073
1	spatialM3_1	avg_c13_per_mito_object	123.094
1	spatialM3_1	avg_c13_per_mito_object	123.833
1	spatialM3_1	avg_c13_per_mito_object	121.772
1	spatialM3_1	avg_c13_per_mito_object	123.57
1	spatialM3_1	avg_c13_per_mito_object	122.23
4	spatialM3_4	avg_c13_per_mito_object	147.191
4	spatialM3_4	avg_c13_per_mito_object	137.234
4	spatialM3_4	avg_c13_per_mito_object	148.234
4	spatialM3_4	avg_c13_per_mito_object	138.009
4	spatialM3_4	avg_c13_per_mito_object	129.541
4	spatialM3_4	avg_c13_per_mito_object	132.475
4	spatialM3_4	avg_c13_per_mito_object	145.116
4	spatialM3_4	avg_c13_per_mito_object	135.849
4	spatialM3_4	avg_c13_per_mito_object	153.168
4	spatialM3_4	avg_c13_per_mito_object	150.267
4	spatialM3_4	avg_c13_per_mito_object	133.619
4	spatialM3_4	avg_c13_per_mito_object	138.668
4	spatialM3_4	avg_c13_per_mito_object	136.452
4	spatialM3_4	avg_c13_per_mito_object	136.964
4	spatialM3_4	avg_c13_per_mito_object	152.592
4	spatialM3_4	avg_c13_per_mito_object	158.496
4	hfdCD1	avg_c13_per_mito_object	127.023
4	hfdCD1	avg_c13_per_mito_object	127.458
4	hfdCD1	avg_c13_per_mito_object	126.781
4	hfdCD1	avg_c13_per_mito_object	124.567
4	hfdCD1	avg_c13_per_mito_object	126.352
4	hfdCD1	avg_c13_per_mito_object	125.302
4	hfdCD2	avg_c13_per_mito_object	130.766
4	hfdCD2	avg_c13_per_mito_object	118.101
4	hfdCD2	avg_c13_per_mito_object	130.86
4	hfdCD2	avg_c13_per_mito_object	125.815
4	hfdCD2	avg_c13_per_mito_object	125.214
4	hfdCD2	avg_c13_per_mito_object	128.092
4	hfdCD3	avg_c13_per_mito_object	135.046
4	hfdCD3	avg_c13_per_mito_object	139.879
4	hfdCD3	avg_c13_per_mito_object	133.052
4	hfdCD3	avg_c13_per_mito_object	140.044
4	hfdCD3	avg_c13_per_mito_object	143.876
4	hfdCD3	avg_c13_per_mito_object	132.497
4	hfdCD3	avg_c13_per_mito_object	135.196
4	hfdCD3	avg_c13_per_mito_object	130.29
4	hfdCD3	avg_c13_per_mito_object	126.438
4	hfdCD3	avg_c13_per_mito_object	132.854
4	hfdCD3	avg_c13_per_mito_object	138.665
4	hfdCD3	avg_c13_per_mito_object	140.838
4	hfdCD3	avg_c13_per_mito_object	134.189
4	crCD1	avg_c13_per_mito_object	129.022
4	crCD1	avg_c13_per_mito_object	150.159
4	crCD1	avg_c13_per_mito_object	132.879
4	crCD1	avg_c13_per_mito_object	128.523
4	crCD1	avg_c13_per_mito_object	131.428
4	crCD1	avg_c13_per_mito_object	128.759
4	crCD1	avg_c13_per_mito_object	131.014
4	crCD1	avg_c13_per_mito_object	120.348
4	crCD1	avg_c13_per_mito_object	127.333
4	crCD2	avg_c13_per_mito_object	114.591
4	crCD2	avg_c13_per_mito_object	114.999
4	crCD2	avg_c13_per_mito_object	114.572
4	crCD2	avg_c13_per_mito_object	114.586
4	crCD2	avg_c13_per_mito_object	115.07
4	crCD2	avg_c13_per_mito_object	116.305
4	crCD2	avg_c13_per_mito_object	116.094
4	crCD2	avg_c13_per_mito_object	115.296
4	crCD3	avg_c13_per_mito_object	134.408
4	crCD3	avg_c13_per_mito_object	129.999
4	crCD3	avg_c13_per_mito_object	127.326
4	crCD3	avg_c13_per_mito_object	135.856
4	crCD3	avg_c13_per_mito_object	133.743
1	1hrM2	avg_c13_per_er_object	113.942
1	1hrM2	avg_c13_per_er_object	112.408
1	1hrM2	avg_c13_per_er_object	110.672
1	1hrM2	avg_c13_per_er_object	112.386
1	1hrM2	avg_c13_per_er_object	114.875
1	1hrM2	avg_c13_per_er_object	112.165
1	1hrM2	avg_c13_per_er_object	112.666
1	1hrM2	avg_c13_per_er_object	113.45
1	1hrM2	avg_c13_per_er_object	112.204
1	1hrM2	avg_c13_per_er_object	112.989
1	1hrM2	avg_c13_per_er_object	112.254
1	1hrM2	avg_c13_per_er_object	112.043
1	1hrM2	avg_c13_per_er_object	116.579
1	1hrM2	avg_c13_per_er_object	109.838
1	1hrM2	avg_c13_per_er_object	110.271
1	1hrM3	avg_c13_per_er_object	112.27
1	1hrM3	avg_c13_per_er_object	116.309
1	1hrM3	avg_c13_per_er_object	115.338
1	1hrM3	avg_c13_per_er_object	111.49
1	1hrM3	avg_c13_per_er_object	111.507
1	1hrM3	avg_c13_per_er_object	112.01
1	1hrM3	avg_c13_per_er_object	113.314
1	1hrM3	avg_c13_per_er_object	118.37
1	1hrM3	avg_c13_per_er_object	114.284
1	1hrM3	avg_c13_per_er_object	114.43
1	1hrM3	avg_c13_per_er_object	115.079
1	1hrM3	avg_c13_per_er_object	112.297
1	1hrM3	avg_c13_per_er_object	115.706
1	1hrM3	avg_c13_per_er_object	112.82
1	1hrM3	avg_c13_per_er_object	113.503
1	1hrM3	avg_c13_per_er_object	114.287
1	1hrM3	avg_c13_per_er_object	112.446
1	1hrM3	avg_c13_per_er_object	112.581
1	1hrM3	avg_c13_per_er_object	115.291
1	1hrM3	avg_c13_per_er_object	119.75
1	1hrM3	avg_c13_per_er_object	118.656
1	1hrM3	avg_c13_per_er_object	116.414
1	1hrM4	avg_c13_per_er_object	118.959
1	1hrM4	avg_c13_per_er_object	115.472
1	1hrM4	avg_c13_per_er_object	117.798
1	1hrM4	avg_c13_per_er_object	113.759
1	1hrM4	avg_c13_per_er_object	115.895
1	1hrM4	avg_c13_per_er_object	117.778
1	1hrM4	avg_c13_per_er_object	117.85
1	1hrM4	avg_c13_per_er_object	116.42
1	1hrM4	avg_c13_per_er_object	115.308
1	1hrM4	avg_c13_per_er_object	118.336
1	1hrM4	avg_c13_per_er_object	111.134
1	1hrM4	avg_c13_per_er_object	116.592
1	1hrM4	avg_c13_per_er_object	118.997
1	1hrM4	avg_c13_per_er_object	116.41
1	1hrM4	avg_c13_per_er_object	117.992
1	1hrM4	avg_c13_per_er_object	117.077
1	1hrM4	avg_c13_per_er_object	113.608
1	spatialM1_1	avg_c13_per_er_object	117.587
1	spatialM1_1	avg_c13_per_er_object	113.34
1	spatialM1_1	avg_c13_per_er_object	115.615
1	spatialM1_1	avg_c13_per_er_object	115.068
1	spatialM1_1	avg_c13_per_er_object	116.444
1	spatialM1_1	avg_c13_per_er_object	117.077
1	spatialM1_1	avg_c13_per_er_object	112.453
1	spatialM1_1	avg_c13_per_er_object	115.228
1	spatialM1_1	avg_c13_per_er_object	114.948
1	spatialM1_1	avg_c13_per_er_object	121.306
1	spatialM1_1	avg_c13_per_er_object	116.388
1	spatialM1_1	avg_c13_per_er_object	108.998
1	spatialM1_1	avg_c13_per_er_object	120.117
1	spatialM1_1	avg_c13_per_er_object	112.704
1	spatialM1_1	avg_c13_per_er_object	121.328
1	spatialM1_1	avg_c13_per_er_object	114.825
1	spatialM1_1	avg_c13_per_er_object	115.803
1	spatialM1_1	avg_c13_per_er_object	117.271
1	spatialM1_1	avg_c13_per_er_object	113.168
1	spatialM1_1	avg_c13_per_er_object	115.325
1	spatialM1_1	avg_c13_per_er_object	121.046
1	spatialM1_1	avg_c13_per_er_object	118.236
4	spatialM1_4	avg_c13_per_er_object	218.293
4	spatialM1_4	avg_c13_per_er_object	182.588
4	spatialM1_4	avg_c13_per_er_object	157.833
4	spatialM1_4	avg_c13_per_er_object	193.967
4	spatialM1_4	avg_c13_per_er_object	195.619
4	spatialM1_4	avg_c13_per_er_object	191.775
4	spatialM1_4	avg_c13_per_er_object	165.259
4	spatialM1_4	avg_c13_per_er_object	156.355
4	spatialM1_4	avg_c13_per_er_object	209.707
4	spatialM1_4	avg_c13_per_er_object	179.879
4	spatialM1_4	avg_c13_per_er_object	160.243
4	spatialM1_4	avg_c13_per_er_object	163.15
4	spatialM1_4	avg_c13_per_er_object	187.038
4	spatialM1_4	avg_c13_per_er_object	173.177
4	spatialM1_4	avg_c13_per_er_object	174.647
4	spatialM1_4	avg_c13_per_er_object	164.514
4	spatialM1_4	avg_c13_per_er_object	178.56
4	spatialM1_4	avg_c13_per_er_object	178.344
4	spatialM1_4	avg_c13_per_er_object	186.665
4	spatialM1_4	avg_c13_per_er_object	181.203
4	spatialM1_4	avg_c13_per_er_object	177.2
4	spatialM1_4	avg_c13_per_er_object	173.285
4	spatialM1_4	avg_c13_per_er_object	199.27
4	spatialM1_4	avg_c13_per_er_object	212.369
4	spatialM1_4	avg_c13_per_er_object	210.981
4	spatialM1_4	avg_c13_per_er_object	169.857
1	spatialM2_1	avg_c13_per_er_object	111.517
1	spatialM2_1	avg_c13_per_er_object	117.697
1	spatialM2_1	avg_c13_per_er_object	115.502
1	spatialM2_1	avg_c13_per_er_object	112.663
1	spatialM2_1	avg_c13_per_er_object	115.402
1	spatialM2_1	avg_c13_per_er_object	113.196
1	spatialM2_1	avg_c13_per_er_object	111.046
1	spatialM2_1	avg_c13_per_er_object	114.688
1	spatialM2_1	avg_c13_per_er_object	114.806
1	spatialM2_1	avg_c13_per_er_object	115.028
1	spatialM2_1	avg_c13_per_er_object	118.098
1	spatialM2_1	avg_c13_per_er_object	117.156
1	spatialM2_1	avg_c13_per_er_object	114.172
1	spatialM2_1	avg_c13_per_er_object	112.148
1	spatialM2_1	avg_c13_per_er_object	119.808
1	spatialM2_1	avg_c13_per_er_object	116.198
1	spatialM2_1	avg_c13_per_er_object	121.466
4	spatialM2_4	avg_c13_per_er_object	132.828
4	spatialM2_4	avg_c13_per_er_object	203.356
4	spatialM2_4	avg_c13_per_er_object	147.286
4	spatialM2_4	avg_c13_per_er_object	145.119
4	spatialM2_4	avg_c13_per_er_object	186.479
4	spatialM2_4	avg_c13_per_er_object	147.738
4	spatialM2_4	avg_c13_per_er_object	222.119
4	spatialM2_4	avg_c13_per_er_object	141.133
4	spatialM2_4	avg_c13_per_er_object	163.767
4	spatialM2_4	avg_c13_per_er_object	163.736
4	spatialM2_4	avg_c13_per_er_object	146.335
4	spatialM2_4	avg_c13_per_er_object	163.851
4	spatialM2_4	avg_c13_per_er_object	195.4
4	spatialM2_4	avg_c13_per_er_object	148.49
4	spatialM2_4	avg_c13_per_er_object	128.742
4	spatialM2_4	avg_c13_per_er_object	187.347
4	spatialM2_4	avg_c13_per_er_object	156.655
4	spatialM2_4	avg_c13_per_er_object	161.882
1	spatialM3_1	avg_c13_per_er_object	129.835
1	spatialM3_1	avg_c13_per_er_object	120.767
1	spatialM3_1	avg_c13_per_er_object	123.185
1	spatialM3_1	avg_c13_per_er_object	124.615
1	spatialM3_1	avg_c13_per_er_object	124.979
1	spatialM3_1	avg_c13_per_er_object	122.923
1	spatialM3_1	avg_c13_per_er_object	123.342
1	spatialM3_1	avg_c13_per_er_object	125.122
1	spatialM3_1	avg_c13_per_er_object	121.911
1	spatialM3_1	avg_c13_per_er_object	126.078
1	spatialM3_1	avg_c13_per_er_object	123.588
1	spatialM3_1	avg_c13_per_er_object	124.317
1	spatialM3_1	avg_c13_per_er_object	123.614
1	spatialM3_1	avg_c13_per_er_object	126.735
1	spatialM3_1	avg_c13_per_er_object	124.361
1	spatialM3_1	avg_c13_per_er_object	121.249
1	spatialM3_1	avg_c13_per_er_object	128.884
1	spatialM3_1	avg_c13_per_er_object	125.21
1	spatialM3_1	avg_c13_per_er_object	123.317
1	spatialM3_1	avg_c13_per_er_object	124.504
1	spatialM3_1	avg_c13_per_er_object	123.458
1	spatialM3_1	avg_c13_per_er_object	124.143
1	spatialM3_1	avg_c13_per_er_object	122.645
1	spatialM3_1	avg_c13_per_er_object	121.414
1	spatialM3_1	avg_c13_per_er_object	122.126
1	spatialM3_1	avg_c13_per_er_object	123.227
1	spatialM3_1	avg_c13_per_er_object	122.951
1	spatialM3_1	avg_c13_per_er_object	122.881
1	spatialM3_1	avg_c13_per_er_object	123.628
1	spatialM3_1	avg_c13_per_er_object	122.643
1	spatialM3_1	avg_c13_per_er_object	123.392
1	spatialM3_1	avg_c13_per_er_object	124.468
4	spatialM3_4	avg_c13_per_er_object	205.171
4	spatialM3_4	avg_c13_per_er_object	175.101
4	spatialM3_4	avg_c13_per_er_object	177.639
4	spatialM3_4	avg_c13_per_er_object	154.222
4	spatialM3_4	avg_c13_per_er_object	151.388
4	spatialM3_4	avg_c13_per_er_object	165.147
4	spatialM3_4	avg_c13_per_er_object	174.709
4	spatialM3_4	avg_c13_per_er_object	148.584
4	spatialM3_4	avg_c13_per_er_object	170.759
4	spatialM3_4	avg_c13_per_er_object	150.902
4	spatialM3_4	avg_c13_per_er_object	132.987
4	spatialM3_4	avg_c13_per_er_object	155.668
4	spatialM3_4	avg_c13_per_er_object	163.363
4	spatialM3_4	avg_c13_per_er_object	169.031
4	spatialM3_4	avg_c13_per_er_object	167.049
4	spatialM3_4	avg_c13_per_er_object	180.726
4	hfdCD1	avg_c13_per_er_object	133.647
4	hfdCD1	avg_c13_per_er_object	131.519
4	hfdCD1	avg_c13_per_er_object	132.815
4	hfdCD1	avg_c13_per_er_object	126.3
4	hfdCD1	avg_c13_per_er_object	137.624
4	hfdCD1	avg_c13_per_er_object	129.672
4	hfdCD2	avg_c13_per_er_object	135.413
4	hfdCD2	avg_c13_per_er_object	124.234
4	hfdCD2	avg_c13_per_er_object	134.985
4	hfdCD2	avg_c13_per_er_object	132.775
4	hfdCD2	avg_c13_per_er_object	129.874
4	hfdCD2	avg_c13_per_er_object	132.363
4	hfdCD3	avg_c13_per_er_object	165.828
4	hfdCD3	avg_c13_per_er_object	159.918
4	hfdCD3	avg_c13_per_er_object	145.38
4	hfdCD3	avg_c13_per_er_object	193.395
4	hfdCD3	avg_c13_per_er_object	170.381
4	hfdCD3	avg_c13_per_er_object	150.596
4	hfdCD3	avg_c13_per_er_object	156.155
4	hfdCD3	avg_c13_per_er_object	156.944
4	hfdCD3	avg_c13_per_er_object	158.852
4	hfdCD3	avg_c13_per_er_object	147.895
4	hfdCD3	avg_c13_per_er_object	167.988
4	hfdCD3	avg_c13_per_er_object	219.338
4	hfdCD3	avg_c13_per_er_object	150.203
4	crCD1	avg_c13_per_er_object	147.546
4	crCD1	avg_c13_per_er_object	157.628
4	crCD1	avg_c13_per_er_object	148.861
4	crCD1	avg_c13_per_er_object	140.444
4	crCD1	avg_c13_per_er_object	152.312
4	crCD1	avg_c13_per_er_object	147.317
4	crCD1	avg_c13_per_er_object	146.962
4	crCD1	avg_c13_per_er_object	128.74
4	crCD1	avg_c13_per_er_object	152.026
4	crCD2	avg_c13_per_er_object	115.579
4	crCD2	avg_c13_per_er_object	115.505
4	crCD2	avg_c13_per_er_object	114.112
4	crCD2	avg_c13_per_er_object	115.59
4	crCD2	avg_c13_per_er_object	115.722
4	crCD2	avg_c13_per_er_object	117.463
4	crCD2	avg_c13_per_er_object	116.677
4	crCD2	avg_c13_per_er_object	115.693
4	crCD3	avg_c13_per_er_object	146.674
4	crCD3	avg_c13_per_er_object	135
4	crCD3	avg_c13_per_er_object	130.638
4	crCD3	avg_c13_per_er_object	135.24
4	crCD3	avg_c13_per_er_object	169.217
1	1hrM2	avg_c13_per_ld_object	113.784
1	1hrM2	avg_c13_per_ld_object	112.936
1	1hrM2	avg_c13_per_ld_object	111.347
1	1hrM2	avg_c13_per_ld_object	115.302
1	1hrM2	avg_c13_per_ld_object	112.629
1	1hrM2	avg_c13_per_ld_object	115.419
1	1hrM2	avg_c13_per_ld_object	114.095
1	1hrM2	avg_c13_per_ld_object	110.894
1	1hrM2	avg_c13_per_ld_object	111.282
1	1hrM2	avg_c13_per_ld_object	110.785
1	1hrM2	avg_c13_per_ld_object	110.827
1	1hrM2	avg_c13_per_ld_object	110.423
1	1hrM2	avg_c13_per_ld_object	112.311
1	1hrM2	avg_c13_per_ld_object	108.975
1	1hrM2	avg_c13_per_ld_object	111.341
1	1hrM3	avg_c13_per_ld_object	111.108
1	1hrM3	avg_c13_per_ld_object	115.201
1	1hrM3	avg_c13_per_ld_object	112.401
1	1hrM3	avg_c13_per_ld_object	112.845
1	1hrM3	avg_c13_per_ld_object	111.93
1	1hrM3	avg_c13_per_ld_object	111.577
1	1hrM3	avg_c13_per_ld_object	112.628
1	1hrM3	avg_c13_per_ld_object	115.299
1	1hrM3	avg_c13_per_ld_object	112.977
1	1hrM3	avg_c13_per_ld_object	112.777
1	1hrM3	avg_c13_per_ld_object	111.551
1	1hrM3	avg_c13_per_ld_object	112.508
1	1hrM3	avg_c13_per_ld_object	114.699
1	1hrM3	avg_c13_per_ld_object	112.969
1	1hrM3	avg_c13_per_ld_object	111.281
1	1hrM3	avg_c13_per_ld_object	114.186
1	1hrM3	avg_c13_per_ld_object	109.717
1	1hrM3	avg_c13_per_ld_object	112.827
1	1hrM3	avg_c13_per_ld_object	112.024
1	1hrM3	avg_c13_per_ld_object	118.111
1	1hrM3	avg_c13_per_ld_object	116.125
1	1hrM3	avg_c13_per_ld_object	115.272
1	1hrM4	avg_c13_per_ld_object	112.343
1	1hrM4	avg_c13_per_ld_object	109.278
1	1hrM4	avg_c13_per_ld_object	113.281
1	1hrM4	avg_c13_per_ld_object	110.398
1	1hrM4	avg_c13_per_ld_object	110.504
1	1hrM4	avg_c13_per_ld_object	115.976
1	1hrM4	avg_c13_per_ld_object	113.165
1	1hrM4	avg_c13_per_ld_object	107.452
1	1hrM4	avg_c13_per_ld_object	106.52
1	1hrM4	avg_c13_per_ld_object	115.335
1	1hrM4	avg_c13_per_ld_object	111.668
1	1hrM4	avg_c13_per_ld_object	108.617
1	1hrM4	avg_c13_per_ld_object	112.008
1	1hrM4	avg_c13_per_ld_object	112.003
1	1hrM4	avg_c13_per_ld_object	114.117
1	1hrM4	avg_c13_per_ld_object	112.134
1	1hrM4	avg_c13_per_ld_object	107.151
1	spatialM1_1	avg_c13_per_ld_object	116.533
1	spatialM1_1	avg_c13_per_ld_object	122.223
1	spatialM1_1	avg_c13_per_ld_object	113.927
1	spatialM1_1	avg_c13_per_ld_object	121.755
1	spatialM1_1	avg_c13_per_ld_object	118.939
1	spatialM1_1	avg_c13_per_ld_object	114.256
1	spatialM1_1	avg_c13_per_ld_object	118.027
1	spatialM1_1	avg_c13_per_ld_object	114.149
1	spatialM1_1	avg_c13_per_ld_object	112.45
1	spatialM1_1	avg_c13_per_ld_object	115.359
1	spatialM1_1	avg_c13_per_ld_object	114.965
1	spatialM1_1	avg_c13_per_ld_object	120.776
1	spatialM1_1	avg_c13_per_ld_object	119.807
1	spatialM1_1	avg_c13_per_ld_object	114.494
1	spatialM1_1	avg_c13_per_ld_object	113.453
1	spatialM1_1	avg_c13_per_ld_object	116.829
1	spatialM1_1	avg_c13_per_ld_object	112.397
1	spatialM1_1	avg_c13_per_ld_object	113.536
1	spatialM1_1	avg_c13_per_ld_object	118.288
1	spatialM1_1	avg_c13_per_ld_object	117.69
1	spatialM1_1	avg_c13_per_ld_object	123.412
1	spatialM1_1	avg_c13_per_ld_object	116.486
4	spatialM1_4	avg_c13_per_ld_object	186.027
4	spatialM1_4	avg_c13_per_ld_object	238.9
4	spatialM1_4	avg_c13_per_ld_object	215.813
4	spatialM1_4	avg_c13_per_ld_object	225.173
4	spatialM1_4	avg_c13_per_ld_object	295.143
4	spatialM1_4	avg_c13_per_ld_object	234.638
4	spatialM1_4	avg_c13_per_ld_object	199.456
4	spatialM1_4	avg_c13_per_ld_object	164.23
4	spatialM1_4	avg_c13_per_ld_object	315.882
4	spatialM1_4	avg_c13_per_ld_object	195.909
4	spatialM1_4	avg_c13_per_ld_object	190.78
4	spatialM1_4	avg_c13_per_ld_object	201.644
4	spatialM1_4	avg_c13_per_ld_object	191.228
4	spatialM1_4	avg_c13_per_ld_object	197.047
4	spatialM1_4	avg_c13_per_ld_object	197.834
4	spatialM1_4	avg_c13_per_ld_object	174.585
4	spatialM1_4	avg_c13_per_ld_object	148.925
4	spatialM1_4	avg_c13_per_ld_object	216.83
4	spatialM1_4	avg_c13_per_ld_object	218.567
4	spatialM1_4	avg_c13_per_ld_object	171.174
4	spatialM1_4	avg_c13_per_ld_object	182.674
4	spatialM1_4	avg_c13_per_ld_object	206.454
4	spatialM1_4	avg_c13_per_ld_object	202.397
4	spatialM1_4	avg_c13_per_ld_object	258.651
4	spatialM1_4	avg_c13_per_ld_object	252.7
4	spatialM1_4	avg_c13_per_ld_object	174.16
1	spatialM2_1	avg_c13_per_ld_object	111.267
1	spatialM2_1	avg_c13_per_ld_object	113.619
1	spatialM2_1	avg_c13_per_ld_object	113.018
1	spatialM2_1	avg_c13_per_ld_object	111.87
1	spatialM2_1	avg_c13_per_ld_object	113.245
1	spatialM2_1	avg_c13_per_ld_object	112.017
1	spatialM2_1	avg_c13_per_ld_object	110.651
1	spatialM2_1	avg_c13_per_ld_object	113.38
1	spatialM2_1	avg_c13_per_ld_object	113.524
1	spatialM2_1	avg_c13_per_ld_object	112.384
1	spatialM2_1	avg_c13_per_ld_object	113.766
1	spatialM2_1	avg_c13_per_ld_object	113.522
1	spatialM2_1	avg_c13_per_ld_object	112.726
1	spatialM2_1	avg_c13_per_ld_object	113.408
1	spatialM2_1	avg_c13_per_ld_object	116.819
1	spatialM2_1	avg_c13_per_ld_object	116.699
1	spatialM2_1	avg_c13_per_ld_object	123.244
4	spatialM2_4	avg_c13_per_ld_object	164.274
4	spatialM2_4	avg_c13_per_ld_object	187.566
4	spatialM2_4	avg_c13_per_ld_object	145.889
4	spatialM2_4	avg_c13_per_ld_object	153.316
4	spatialM2_4	avg_c13_per_ld_object	168.003
4	spatialM2_4	avg_c13_per_ld_object	145.852
4	spatialM2_4	avg_c13_per_ld_object	251.854
4	spatialM2_4	avg_c13_per_ld_object	150.392
4	spatialM2_4	avg_c13_per_ld_object	199.801
4	spatialM2_4	avg_c13_per_ld_object	172.807
4	spatialM2_4	avg_c13_per_ld_object	139.581
4	spatialM2_4	avg_c13_per_ld_object	166.75
4	spatialM2_4	avg_c13_per_ld_object	263.927
4	spatialM2_4	avg_c13_per_ld_object	150.755
4	spatialM2_4	avg_c13_per_ld_object	150.762
4	spatialM2_4	avg_c13_per_ld_object	179.5
4	spatialM2_4	avg_c13_per_ld_object	145.537
4	spatialM2_4	avg_c13_per_ld_object	160.174
1	spatialM3_1	avg_c13_per_ld_object	133.483
1	spatialM3_1	avg_c13_per_ld_object	121.235
1	spatialM3_1	avg_c13_per_ld_object	122.197
1	spatialM3_1	avg_c13_per_ld_object	121.528
1	spatialM3_1	avg_c13_per_ld_object	125.842
1	spatialM3_1	avg_c13_per_ld_object	122.663
1	spatialM3_1	avg_c13_per_ld_object	124.031
1	spatialM3_1	avg_c13_per_ld_object	122.785
1	spatialM3_1	avg_c13_per_ld_object	121.839
1	spatialM3_1	avg_c13_per_ld_object	121.053
1	spatialM3_1	avg_c13_per_ld_object	121.872
1	spatialM3_1	avg_c13_per_ld_object	122.041
1	spatialM3_1	avg_c13_per_ld_object	122.653
1	spatialM3_1	avg_c13_per_ld_object	123.363
1	spatialM3_1	avg_c13_per_ld_object	122.399
1	spatialM3_1	avg_c13_per_ld_object	124.624
1	spatialM3_1	avg_c13_per_ld_object	120.316
1	spatialM3_1	avg_c13_per_ld_object	123.48
1	spatialM3_1	avg_c13_per_ld_object	122.827
1	spatialM3_1	avg_c13_per_ld_object	122.014
1	spatialM3_1	avg_c13_per_ld_object	121.976
1	spatialM3_1	avg_c13_per_ld_object	122.097
1	spatialM3_1	avg_c13_per_ld_object	123.913
1	spatialM3_1	avg_c13_per_ld_object	121.757
1	spatialM3_1	avg_c13_per_ld_object	120.795
1	spatialM3_1	avg_c13_per_ld_object	123.048
1	spatialM3_1	avg_c13_per_ld_object	121.969
1	spatialM3_1	avg_c13_per_ld_object	121.907
1	spatialM3_1	avg_c13_per_ld_object	123.998
1	spatialM3_1	avg_c13_per_ld_object	120.9
1	spatialM3_1	avg_c13_per_ld_object	123.608
1	spatialM3_1	avg_c13_per_ld_object	122.164
4	spatialM3_4	avg_c13_per_ld_object	193.179
4	spatialM3_4	avg_c13_per_ld_object	195.935
4	spatialM3_4	avg_c13_per_ld_object	203.496
4	spatialM3_4	avg_c13_per_ld_object	152.327
4	spatialM3_4	avg_c13_per_ld_object	159.042
4	spatialM3_4	avg_c13_per_ld_object	170.83
4	spatialM3_4	avg_c13_per_ld_object	148.84
4	spatialM3_4	avg_c13_per_ld_object	174.748
4	spatialM3_4	avg_c13_per_ld_object	205.705
4	spatialM3_4	avg_c13_per_ld_object	212.209
4	spatialM3_4	avg_c13_per_ld_object	157.59
4	spatialM3_4	avg_c13_per_ld_object	161.723
4	spatialM3_4	avg_c13_per_ld_object	180.593
4	spatialM3_4	avg_c13_per_ld_object	192.262
4	spatialM3_4	avg_c13_per_ld_object	168.341
4	spatialM3_4	avg_c13_per_ld_object	202.903
4	hfdCD1	avg_c13_per_ld_object	126.257
4	hfdCD1	avg_c13_per_ld_object	124.338
4	hfdCD1	avg_c13_per_ld_object	127.213
4	hfdCD1	avg_c13_per_ld_object	123.6
4	hfdCD1	avg_c13_per_ld_object	141.282
4	hfdCD1	avg_c13_per_ld_object	127.105
4	hfdCD2	avg_c13_per_ld_object	152.638
4	hfdCD2	avg_c13_per_ld_object	135.838
4	hfdCD2	avg_c13_per_ld_object	140.34
4	hfdCD2	avg_c13_per_ld_object	136.778
4	hfdCD2	avg_c13_per_ld_object	144.428
4	hfdCD2	avg_c13_per_ld_object	150.821
4	hfdCD3	avg_c13_per_ld_object	156.164
4	hfdCD3	avg_c13_per_ld_object	151.342
4	hfdCD3	avg_c13_per_ld_object	140.291
4	hfdCD3	avg_c13_per_ld_object	182.811
4	hfdCD3	avg_c13_per_ld_object	183.337
4	hfdCD3	avg_c13_per_ld_object	154.655
4	hfdCD3	avg_c13_per_ld_object	131.363
4	hfdCD3	avg_c13_per_ld_object	137.137
4	hfdCD3	avg_c13_per_ld_object	140.267
4	hfdCD3	avg_c13_per_ld_object	139.405
4	hfdCD3	avg_c13_per_ld_object	174.558
4	hfdCD3	avg_c13_per_ld_object	160.657
4	hfdCD3	avg_c13_per_ld_object	150.235
4	crCD1	avg_c13_per_ld_object	129.689
4	crCD1	avg_c13_per_ld_object	150.567
4	crCD1	avg_c13_per_ld_object	147.148
4	crCD1	avg_c13_per_ld_object	127.458
4	crCD1	avg_c13_per_ld_object	148.019
4	crCD1	avg_c13_per_ld_object	130.105
4	crCD1	avg_c13_per_ld_object	127.991
4	crCD1	avg_c13_per_ld_object	121.628
4	crCD1	avg_c13_per_ld_object	137.944
4	crCD2	avg_c13_per_ld_object	111.684
4	crCD2	avg_c13_per_ld_object	112.774
4	crCD2	avg_c13_per_ld_object	112.496
4	crCD2	avg_c13_per_ld_object	112.573
4	crCD2	avg_c13_per_ld_object	112.044
4	crCD2	avg_c13_per_ld_object	115.567
4	crCD2	avg_c13_per_ld_object	113.474
4	crCD2	avg_c13_per_ld_object	112.218
4	crCD3	avg_c13_per_ld_object	139.658
4	crCD3	avg_c13_per_ld_object	129.491
4	crCD3	avg_c13_per_ld_object	125.568
4	crCD3	avg_c13_per_ld_object	134.718
4	crCD3	avg_c13_per_ld_object	134.202
1	1hrM2	avg_c13_per_gly_object	120.128
1	1hrM2	avg_c13_per_gly_object	114.728
1	1hrM2	avg_c13_per_gly_object	112.399
1	1hrM2	avg_c13_per_gly_object	115.561
1	1hrM2	avg_c13_per_gly_object	116.489
1	1hrM2	avg_c13_per_gly_object	118.911
1	1hrM2	avg_c13_per_gly_object	115.855
1	1hrM2	avg_c13_per_gly_object	115.498
1	1hrM2	avg_c13_per_gly_object	114.149
1	1hrM2	avg_c13_per_gly_object	113.256
1	1hrM2	avg_c13_per_gly_object	115.814
1	1hrM2	avg_c13_per_gly_object	113.437
1	1hrM2	avg_c13_per_gly_object	116.395
1	1hrM2	avg_c13_per_gly_object	109.984
1	1hrM2	avg_c13_per_gly_object	110.41
1	1hrM3	avg_c13_per_gly_object	133.877
1	1hrM3	avg_c13_per_gly_object	108.725
1	1hrM3	avg_c13_per_gly_object	148.924
1	1hrM3	avg_c13_per_gly_object	144.118
1	1hrM3	avg_c13_per_gly_object	109.109
1	1hrM3	avg_c13_per_gly_object	142.186
1	1hrM3	avg_c13_per_gly_object	136.971
1	1hrM3	avg_c13_per_gly_object	144.581
1	1hrM3	avg_c13_per_gly_object	134.82
1	1hrM3	avg_c13_per_gly_object	138.913
1	1hrM3	avg_c13_per_gly_object	137.741
1	1hrM3	avg_c13_per_gly_object	147.643
1	1hrM3	avg_c13_per_gly_object	133.467
1	1hrM3	avg_c13_per_gly_object	148.16
1	1hrM3	avg_c13_per_gly_object	135.143
1	1hrM3	avg_c13_per_gly_object	143.53
1	1hrM3	avg_c13_per_gly_object	156.07
1	1hrM3	avg_c13_per_gly_object	134.311
1	1hrM3	avg_c13_per_gly_object	154.166
1	1hrM3	avg_c13_per_gly_object	157.295
1	1hrM3	avg_c13_per_gly_object	133.042
1	1hrM3	avg_c13_per_gly_object	132.785
1	1hrM4	avg_c13_per_gly_object	141.601
1	1hrM4	avg_c13_per_gly_object	149.475
1	1hrM4	avg_c13_per_gly_object	108.909
1	1hrM4	avg_c13_per_gly_object	176.019
1	1hrM4	avg_c13_per_gly_object	121.965
1	spatialM1_1	avg_c13_per_gly_object	220.147
1	spatialM1_1	avg_c13_per_gly_object	167.967
1	spatialM1_1	avg_c13_per_gly_object	183.077
1	spatialM1_1	avg_c13_per_gly_object	168.027
1	spatialM1_1	avg_c13_per_gly_object	202.793
1	spatialM1_1	avg_c13_per_gly_object	157.219
1	spatialM1_1	avg_c13_per_gly_object	198.17
1	spatialM1_1	avg_c13_per_gly_object	171.94
1	spatialM1_1	avg_c13_per_gly_object	214.694
1	spatialM1_1	avg_c13_per_gly_object	202.103
1	spatialM1_1	avg_c13_per_gly_object	186.721
1	spatialM1_1	avg_c13_per_gly_object	189.57
1	spatialM1_1	avg_c13_per_gly_object	219.437
1	spatialM1_1	avg_c13_per_gly_object	184.369
1	spatialM1_1	avg_c13_per_gly_object	204.571
1	spatialM1_1	avg_c13_per_gly_object	215.179
1	spatialM1_1	avg_c13_per_gly_object	164.04
1	spatialM1_1	avg_c13_per_gly_object	175.975
1	spatialM1_1	avg_c13_per_gly_object	230.677
1	spatialM1_1	avg_c13_per_gly_object	193.684
1	spatialM1_1	avg_c13_per_gly_object	225.777
1	spatialM1_1	avg_c13_per_gly_object	158.43
4	spatialM1_4	avg_c13_per_gly_object	641.175
4	spatialM1_4	avg_c13_per_gly_object	558.595
4	spatialM1_4	avg_c13_per_gly_object	406.609
4	spatialM1_4	avg_c13_per_gly_object	609.376
4	spatialM1_4	avg_c13_per_gly_object	459.961
4	spatialM1_4	avg_c13_per_gly_object	518.926
4	spatialM1_4	avg_c13_per_gly_object	514.394
4	spatialM1_4	avg_c13_per_gly_object	480.399
4	spatialM1_4	avg_c13_per_gly_object	582.635
4	spatialM1_4	avg_c13_per_gly_object	437.474
4	spatialM1_4	avg_c13_per_gly_object	431.966
4	spatialM1_4	avg_c13_per_gly_object	433.104
4	spatialM1_4	avg_c13_per_gly_object	554.112
4	spatialM1_4	avg_c13_per_gly_object	614.924
4	spatialM1_4	avg_c13_per_gly_object	602.789
4	spatialM1_4	avg_c13_per_gly_object	512.402
4	spatialM1_4	avg_c13_per_gly_object	456.303
4	spatialM1_4	avg_c13_per_gly_object	438.14
4	spatialM1_4	avg_c13_per_gly_object	448.409
4	spatialM1_4	avg_c13_per_gly_object	469.475
4	spatialM1_4	avg_c13_per_gly_object	418.591
4	spatialM1_4	avg_c13_per_gly_object	350.178
4	spatialM1_4	avg_c13_per_gly_object	438.492
4	spatialM1_4	avg_c13_per_gly_object	565.148
4	spatialM1_4	avg_c13_per_gly_object	487.087
4	spatialM1_4	avg_c13_per_gly_object	525.817
1	spatialM2_1	avg_c13_per_gly_object	112.369
1	spatialM2_1	avg_c13_per_gly_object	146.033
1	spatialM2_1	avg_c13_per_gly_object	134.538
1	spatialM2_1	avg_c13_per_gly_object	129.853
1	spatialM2_1	avg_c13_per_gly_object	130.025
1	spatialM2_1	avg_c13_per_gly_object	133.881
1	spatialM2_1	avg_c13_per_gly_object	111.468
1	spatialM2_1	avg_c13_per_gly_object	131.748
1	spatialM2_1	avg_c13_per_gly_object	124.013
1	spatialM2_1	avg_c13_per_gly_object	135.544
1	spatialM2_1	avg_c13_per_gly_object	146.935
1	spatialM2_1	avg_c13_per_gly_object	135.668
1	spatialM2_1	avg_c13_per_gly_object	140.178
1	spatialM2_1	avg_c13_per_gly_object	124.807
1	spatialM2_1	avg_c13_per_gly_object	156.364
1	spatialM2_1	avg_c13_per_gly_object	136.761
1	spatialM2_1	avg_c13_per_gly_object	179.045
4	spatialM2_4	avg_c13_per_gly_object	356.001
4	spatialM2_4	avg_c13_per_gly_object	430.16
4	spatialM2_4	avg_c13_per_gly_object	363.757
4	spatialM2_4	avg_c13_per_gly_object	437.863
4	spatialM2_4	avg_c13_per_gly_object	466.327
4	spatialM2_4	avg_c13_per_gly_object	411.578
4	spatialM2_4	avg_c13_per_gly_object	460.778
4	spatialM2_4	avg_c13_per_gly_object	235.17
4	spatialM2_4	avg_c13_per_gly_object	426.984
4	spatialM2_4	avg_c13_per_gly_object	485.534
4	spatialM2_4	avg_c13_per_gly_object	323.236
4	spatialM2_4	avg_c13_per_gly_object	382.522
4	spatialM2_4	avg_c13_per_gly_object	443.311
4	spatialM2_4	avg_c13_per_gly_object	366.124
4	spatialM2_4	avg_c13_per_gly_object	398.38
4	spatialM2_4	avg_c13_per_gly_object	354.181
4	spatialM2_4	avg_c13_per_gly_object	352.551
4	spatialM2_4	avg_c13_per_gly_object	344.484
1	spatialM3_1	avg_c13_per_gly_object	148.207
1	spatialM3_1	avg_c13_per_gly_object	135.144
1	spatialM3_1	avg_c13_per_gly_object	138.686
1	spatialM3_1	avg_c13_per_gly_object	141.293
1	spatialM3_1	avg_c13_per_gly_object	148.247
1	spatialM3_1	avg_c13_per_gly_object	127.86
1	spatialM3_1	avg_c13_per_gly_object	146.197
1	spatialM3_1	avg_c13_per_gly_object	131.236
1	spatialM3_1	avg_c13_per_gly_object	200.083
1	spatialM3_1	avg_c13_per_gly_object	137.639
1	spatialM3_1	avg_c13_per_gly_object	133.298
1	spatialM3_1	avg_c13_per_gly_object	165.928
1	spatialM3_1	avg_c13_per_gly_object	166.071
1	spatialM3_1	avg_c13_per_gly_object	149.237
1	spatialM3_1	avg_c13_per_gly_object	127.545
1	spatialM3_1	avg_c13_per_gly_object	146.254
1	spatialM3_1	avg_c13_per_gly_object	128.805
1	spatialM3_1	avg_c13_per_gly_object	158.744
1	spatialM3_1	avg_c13_per_gly_object	153.43
1	spatialM3_1	avg_c13_per_gly_object	153.552
1	spatialM3_1	avg_c13_per_gly_object	166.125
1	spatialM3_1	avg_c13_per_gly_object	156.205
1	spatialM3_1	avg_c13_per_gly_object	160.374
1	spatialM3_1	avg_c13_per_gly_object	134.072
1	spatialM3_1	avg_c13_per_gly_object	135.02
1	spatialM3_1	avg_c13_per_gly_object	140.828
1	spatialM3_1	avg_c13_per_gly_object	128.361
1	spatialM3_1	avg_c13_per_gly_object	152.633
1	spatialM3_1	avg_c13_per_gly_object	166.838
1	spatialM3_1	avg_c13_per_gly_object	130.127
1	spatialM3_1	avg_c13_per_gly_object	145.314
1	spatialM3_1	avg_c13_per_gly_object	125.918
4	spatialM3_4	avg_c13_per_gly_object	451.133
4	spatialM3_4	avg_c13_per_gly_object	235.854
4	spatialM3_4	avg_c13_per_gly_object	290.255
4	spatialM3_4	avg_c13_per_gly_object	285.576
4	spatialM3_4	avg_c13_per_gly_object	326.783
4	spatialM3_4	avg_c13_per_gly_object	341.586
4	spatialM3_4	avg_c13_per_gly_object	326.595
4	spatialM3_4	avg_c13_per_gly_object	355.11
4	spatialM3_4	avg_c13_per_gly_object	551.192
4	spatialM3_4	avg_c13_per_gly_object	257.641
4	spatialM3_4	avg_c13_per_gly_object	312.956
4	spatialM3_4	avg_c13_per_gly_object	357.89
4	spatialM3_4	avg_c13_per_gly_object	353.484
4	spatialM3_4	avg_c13_per_gly_object	375.626
4	spatialM3_4	avg_c13_per_gly_object	520.65
4	spatialM3_4	avg_c13_per_gly_object	245.698
1	1hrM2	avg_c13_per_nucleus_object	110.254
1	1hrM2	avg_c13_per_nucleus_object	110.532
1	1hrM2	avg_c13_per_nucleus_object	110.931
1	1hrM2	avg_c13_per_nucleus_object	110.582
1	1hrM2	avg_c13_per_nucleus_object	110.42
1	1hrM2	avg_c13_per_nucleus_object	110.174
1	1hrM2	avg_c13_per_nucleus_object	110.622
1	1hrM2	avg_c13_per_nucleus_object	110.712
1	1hrM2	avg_c13_per_nucleus_object	109.613
1	1hrM2	avg_c13_per_nucleus_object	109.508
1	1hrM2	avg_c13_per_nucleus_object	109.64
1	1hrM2	avg_c13_per_nucleus_object	109.112
1	1hrM2	avg_c13_per_nucleus_object	108.519
1	1hrM2	avg_c13_per_nucleus_object	109.072
1	1hrM3	avg_c13_per_nucleus_object	111.199
1	1hrM3	avg_c13_per_nucleus_object	115.461
1	1hrM3	avg_c13_per_nucleus_object	116.171
1	1hrM3	avg_c13_per_nucleus_object	116.207
1	1hrM3	avg_c13_per_nucleus_object	115.578
1	1hrM3	avg_c13_per_nucleus_object	114.781
1	1hrM3	avg_c13_per_nucleus_object	113.531
1	1hrM3	avg_c13_per_nucleus_object	116.486
1	1hrM3	avg_c13_per_nucleus_object	115.169
1	1hrM3	avg_c13_per_nucleus_object	116.165
1	1hrM3	avg_c13_per_nucleus_object	116.692
1	1hrM3	avg_c13_per_nucleus_object	115.389
1	1hrM3	avg_c13_per_nucleus_object	114.144
1	1hrM3	avg_c13_per_nucleus_object	116.735
1	1hrM3	avg_c13_per_nucleus_object	113.969
1	1hrM3	avg_c13_per_nucleus_object	115.515
1	1hrM3	avg_c13_per_nucleus_object	111.674
1	1hrM3	avg_c13_per_nucleus_object	112.841
1	1hrM3	avg_c13_per_nucleus_object	113.187
1	1hrM3	avg_c13_per_nucleus_object	115.508
1	1hrM3	avg_c13_per_nucleus_object	112.627
1	1hrM3	avg_c13_per_nucleus_object	113.823
1	1hrM4	avg_c13_per_nucleus_object	112.812
1	1hrM4	avg_c13_per_nucleus_object	110.164
1	1hrM4	avg_c13_per_nucleus_object	110.155
1	1hrM4	avg_c13_per_nucleus_object	108.049
1	1hrM4	avg_c13_per_nucleus_object	108.403
1	1hrM4	avg_c13_per_nucleus_object	111.859
1	1hrM4	avg_c13_per_nucleus_object	111.758
1	1hrM4	avg_c13_per_nucleus_object	113.671
1	1hrM4	avg_c13_per_nucleus_object	111.012
1	1hrM4	avg_c13_per_nucleus_object	110.356
1	1hrM4	avg_c13_per_nucleus_object	109.397
1	1hrM4	avg_c13_per_nucleus_object	110.42
1	1hrM4	avg_c13_per_nucleus_object	117.864
1	1hrM4	avg_c13_per_nucleus_object	110.707
1	1hrM4	avg_c13_per_nucleus_object	112.623
1	1hrM4	avg_c13_per_nucleus_object	112.478
1	1hrM4	avg_c13_per_nucleus_object	110.692
1	spatialM1_1	avg_c13_per_nucleus_object	109.826
1	spatialM1_1	avg_c13_per_nucleus_object	110.697
1	spatialM1_1	avg_c13_per_nucleus_object	109.221
1	spatialM1_1	avg_c13_per_nucleus_object	110.25
1	spatialM1_1	avg_c13_per_nucleus_object	110.897
1	spatialM1_1	avg_c13_per_nucleus_object	109.847
1	spatialM1_1	avg_c13_per_nucleus_object	109.616
1	spatialM1_1	avg_c13_per_nucleus_object	106.833
1	spatialM1_1	avg_c13_per_nucleus_object	112.842
1	spatialM1_1	avg_c13_per_nucleus_object	108.465
1	spatialM1_1	avg_c13_per_nucleus_object	111.584
1	spatialM1_1	avg_c13_per_nucleus_object	109.562
1	spatialM1_1	avg_c13_per_nucleus_object	108.665
1	spatialM1_1	avg_c13_per_nucleus_object	110.93
1	spatialM1_1	avg_c13_per_nucleus_object	110.25
1	spatialM1_1	avg_c13_per_nucleus_object	110.043
4	spatialM1_4	avg_c13_per_nucleus_object	124.339
4	spatialM1_4	avg_c13_per_nucleus_object	119.972
4	spatialM1_4	avg_c13_per_nucleus_object	126.461
4	spatialM1_4	avg_c13_per_nucleus_object	122.936
4	spatialM1_4	avg_c13_per_nucleus_object	122.329
4	spatialM1_4	avg_c13_per_nucleus_object	125.36
4	spatialM1_4	avg_c13_per_nucleus_object	123.461
4	spatialM1_4	avg_c13_per_nucleus_object	122.028
4	spatialM1_4	avg_c13_per_nucleus_object	126.488
4	spatialM1_4	avg_c13_per_nucleus_object	126.982
4	spatialM1_4	avg_c13_per_nucleus_object	126.18
4	spatialM1_4	avg_c13_per_nucleus_object	131.037
4	spatialM1_4	avg_c13_per_nucleus_object	126.093
4	spatialM1_4	avg_c13_per_nucleus_object	121.944
4	spatialM1_4	avg_c13_per_nucleus_object	128.227
4	spatialM1_4	avg_c13_per_nucleus_object	126.308
4	spatialM1_4	avg_c13_per_nucleus_object	121.233
4	spatialM1_4	avg_c13_per_nucleus_object	131.083
4	spatialM1_4	avg_c13_per_nucleus_object	121.644
1	spatialM2_1	avg_c13_per_nucleus_object	112.29
1	spatialM2_1	avg_c13_per_nucleus_object	110.218
1	spatialM2_1	avg_c13_per_nucleus_object	111.986
1	spatialM2_1	avg_c13_per_nucleus_object	111.781
1	spatialM2_1	avg_c13_per_nucleus_object	111.243
1	spatialM2_1	avg_c13_per_nucleus_object	111.331
1	spatialM2_1	avg_c13_per_nucleus_object	112.048
1	spatialM2_1	avg_c13_per_nucleus_object	109.941
1	spatialM2_1	avg_c13_per_nucleus_object	110.864
1	spatialM2_1	avg_c13_per_nucleus_object	111.41
1	spatialM2_1	avg_c13_per_nucleus_object	111.58
1	spatialM2_1	avg_c13_per_nucleus_object	111.566
1	spatialM2_1	avg_c13_per_nucleus_object	111.794
1	spatialM2_1	avg_c13_per_nucleus_object	111.824
1	spatialM2_1	avg_c13_per_nucleus_object	111.567
1	spatialM2_1	avg_c13_per_nucleus_object	113.409
4	spatialM2_4	avg_c13_per_nucleus_object	119.831
4	spatialM2_4	avg_c13_per_nucleus_object	117.719
4	spatialM2_4	avg_c13_per_nucleus_object	99.9268
4	spatialM2_4	avg_c13_per_nucleus_object	125.432
4	spatialM2_4	avg_c13_per_nucleus_object	121.191
4	spatialM2_4	avg_c13_per_nucleus_object	129.813
4	spatialM2_4	avg_c13_per_nucleus_object	122.477
4	spatialM2_4	avg_c13_per_nucleus_object	119.403
4	spatialM2_4	avg_c13_per_nucleus_object	123.073
4	spatialM2_4	avg_c13_per_nucleus_object	132.252
4	spatialM2_4	avg_c13_per_nucleus_object	126.528
4	spatialM2_4	avg_c13_per_nucleus_object	122.619
4	spatialM2_4	avg_c13_per_nucleus_object	130.037
4	spatialM2_4	avg_c13_per_nucleus_object	120.18
1	spatialM3_1	avg_c13_per_nucleus_object	121.411
1	spatialM3_1	avg_c13_per_nucleus_object	119.085
1	spatialM3_1	avg_c13_per_nucleus_object	124.461
1	spatialM3_1	avg_c13_per_nucleus_object	123.288
1	spatialM3_1	avg_c13_per_nucleus_object	122.319
1	spatialM3_1	avg_c13_per_nucleus_object	122.201
1	spatialM3_1	avg_c13_per_nucleus_object	126.926
1	spatialM3_1	avg_c13_per_nucleus_object	120.951
1	spatialM3_1	avg_c13_per_nucleus_object	109.255
1	spatialM3_1	avg_c13_per_nucleus_object	122.812
1	spatialM3_1	avg_c13_per_nucleus_object	122.559
1	spatialM3_1	avg_c13_per_nucleus_object	122.468
1	spatialM3_1	avg_c13_per_nucleus_object	126.44
1	spatialM3_1	avg_c13_per_nucleus_object	123.126
1	spatialM3_1	avg_c13_per_nucleus_object	123.541
1	spatialM3_1	avg_c13_per_nucleus_object	122.052
1	spatialM3_1	avg_c13_per_nucleus_object	124.467
1	spatialM3_1	avg_c13_per_nucleus_object	122.452
1	spatialM3_1	avg_c13_per_nucleus_object	120.027
1	spatialM3_1	avg_c13_per_nucleus_object	124.167
1	spatialM3_1	avg_c13_per_nucleus_object	122.808
1	spatialM3_1	avg_c13_per_nucleus_object	119.383
1	spatialM3_1	avg_c13_per_nucleus_object	124.245
1	spatialM3_1	avg_c13_per_nucleus_object	121.666
1	spatialM3_1	avg_c13_per_nucleus_object	123.525
1	spatialM3_1	avg_c13_per_nucleus_object	125.963
1	spatialM3_1	avg_c13_per_nucleus_object	122.465
1	spatialM3_1	avg_c13_per_nucleus_object	124.418
1	spatialM3_1	avg_c13_per_nucleus_object	120.671
4	spatialM3_4	avg_c13_per_nucleus_object	131.71
4	spatialM3_4	avg_c13_per_nucleus_object	132.194
4	spatialM3_4	avg_c13_per_nucleus_object	128.514
4	spatialM3_4	avg_c13_per_nucleus_object	126.493
4	spatialM3_4	avg_c13_per_nucleus_object	125.967
4	spatialM3_4	avg_c13_per_nucleus_object	124.77
4	spatialM3_4	avg_c13_per_nucleus_object	126.782
4	spatialM3_4	avg_c13_per_nucleus_object	134.512
4	spatialM3_4	avg_c13_per_nucleus_object	127.647
4	spatialM3_4	avg_c13_per_nucleus_object	126.304
4	spatialM3_4	avg_c13_per_nucleus_object	122.442
4	spatialM3_4	avg_c13_per_nucleus_object	126.734
4	spatialM3_4	avg_c13_per_nucleus_object	129.826
4	spatialM3_4	avg_c13_per_nucleus_object	130.47
4	spatialM3_4	avg_c13_per_nucleus_object	133.995
4	spatialM3_4	avg_c13_per_nucleus_object	128.815
4	hfdCD1	avg_c13_per_nucleus_object	123.351
4	hfdCD1	avg_c13_per_nucleus_object	124.438
4	hfdCD1	avg_c13_per_nucleus_object	123.781
4	hfdCD1	avg_c13_per_nucleus_object	122.295
4	hfdCD1	avg_c13_per_nucleus_object	121.282
4	hfdCD2	avg_c13_per_nucleus_object	118.799
4	hfdCD2	avg_c13_per_nucleus_object	116.525
4	hfdCD2	avg_c13_per_nucleus_object	119.55
4	hfdCD2	avg_c13_per_nucleus_object	117.91
4	hfdCD2	avg_c13_per_nucleus_object	119.788
4	hfdCD2	avg_c13_per_nucleus_object	119.084
4	hfdCD3	avg_c13_per_nucleus_object	126.288
4	hfdCD3	avg_c13_per_nucleus_object	124.669
4	hfdCD3	avg_c13_per_nucleus_object	118.434
4	hfdCD3	avg_c13_per_nucleus_object	123.471
4	hfdCD3	avg_c13_per_nucleus_object	126.724
4	hfdCD3	avg_c13_per_nucleus_object	123.83
4	hfdCD3	avg_c13_per_nucleus_object	122.465
4	hfdCD3	avg_c13_per_nucleus_object	124.467
4	crCD1	avg_c13_per_nucleus_object	114.154
4	crCD1	avg_c13_per_nucleus_object	115.054
4	crCD1	avg_c13_per_nucleus_object	114.623
4	crCD1	avg_c13_per_nucleus_object	115.542
4	crCD1	avg_c13_per_nucleus_object	113.731
4	crCD1	avg_c13_per_nucleus_object	113.986
4	crCD1	avg_c13_per_nucleus_object	114.868
4	crCD1	avg_c13_per_nucleus_object	111.722
4	crCD1	avg_c13_per_nucleus_object	113.075
4	crCD2	avg_c13_per_nucleus_object	114.404
4	crCD2	avg_c13_per_nucleus_object	114.611
4	crCD2	avg_c13_per_nucleus_object	113.798
4	crCD2	avg_c13_per_nucleus_object	114.163
4	crCD2	avg_c13_per_nucleus_object	116.859
4	crCD2	avg_c13_per_nucleus_object	115.232
4	crCD2	avg_c13_per_nucleus_object	115.5
4	crCD2	avg_c13_per_nucleus_object	114.307
4	crCD3	avg_c13_per_nucleus_object	114.16
4	crCD3	avg_c13_per_nucleus_object	114.261
4	crCD3	avg_c13_per_nucleus_object	113.409
4	crCD3	avg_c13_per_nucleus_object	115.061
4	crCD3	avg_c13_per_nucleus_object	115.756

## Sheet: 3K
hour	mouse	organelle	fraction_cell
0	fastedM1	fraction_cell_mito	0.25279
0	fastedM1	fraction_cell_mito	0.19058
0	fastedM1	fraction_cell_mito	0.29322
0	fastedM1	fraction_cell_mito	0.23803
0	fastedM1	fraction_cell_mito	0.24686
0	fastedM1	fraction_cell_mito	0.24145
0	fastedM1	fraction_cell_mito	0.28982
0	fastedM1	fraction_cell_mito	0.2638
0	fastedM1	fraction_cell_mito	0.29769
0	fastedM1	fraction_cell_mito	0.29385
0	fastedM1	fraction_cell_mito	0.20329
0	fastedM1	fraction_cell_mito	0.26929
0	fastedM1	fraction_cell_mito	0.20748
0	fastedM1	fraction_cell_mito	0.22745
0	fastedM1	fraction_cell_mito	0.20699
0	fastedM1	fraction_cell_mito	0.21731
0	fastedM1	fraction_cell_mito	0.17778
0	fastedM1	fraction_cell_mito	0.21001
0	fastedM1	fraction_cell_mito	0.20102
0	fastedM2	fraction_cell_mito	0.14781
0	fastedM2	fraction_cell_mito	0.14631
0	fastedM2	fraction_cell_mito	0.18754
0	fastedM2	fraction_cell_mito	0.18041
0	fastedM2	fraction_cell_mito	0.16644
0	fastedM2	fraction_cell_mito	0.14334
0	fastedM2	fraction_cell_mito	0.16658
0	fastedM3	fraction_cell_mito	0.19193
0	fastedM3	fraction_cell_mito	0.18163
0	fastedM3	fraction_cell_mito	0.19118
0	fastedM3	fraction_cell_mito	0.17521
0	fastedM3	fraction_cell_mito	0.17106
0	fastedM3	fraction_cell_mito	0.19384
0	fastedM3	fraction_cell_mito	0.22659
0	fastedM3	fraction_cell_mito	0.20267
0	fastedM3	fraction_cell_mito	0.19585
0	fastedM3	fraction_cell_mito	0.1969
0	fastedM3	fraction_cell_mito	0.21837
0	fastedM3	fraction_cell_mito	0.17917
0	fastedM3	fraction_cell_mito	0.21185
0	fastedM3	fraction_cell_mito	0.23455
0	fastedM3	fraction_cell_mito	0.18857
0	fastedM3	fraction_cell_mito	0.25494
0	fastedM3	fraction_cell_mito	0.22152
0	fastedM3	fraction_cell_mito	0.18106
0	fastedM3	fraction_cell_mito	0.18711
0	fastedM3	fraction_cell_mito	0.16565
0	fastedM3	fraction_cell_mito	0.22745
0	fastedM3	fraction_cell_mito	0.22388
0	fastedM3	fraction_cell_mito	0.20237
0	fastedM3	fraction_cell_mito	0.18434
0	fastedM4	fraction_cell_mito	0.18792
0	fastedM4	fraction_cell_mito	0.16153
0	fastedM4	fraction_cell_mito	0.22763
0	fastedM4	fraction_cell_mito	0.20764
0	fastedM4	fraction_cell_mito	0.19802
0	fastedM4	fraction_cell_mito	0.22619
0	fastedM4	fraction_cell_mito	0.24106
0	fastedM4	fraction_cell_mito	0.22351
0	fastedM5	fraction_cell_mito	0.26111
0	fastedM5	fraction_cell_mito	0.2207
0	fastedM5	fraction_cell_mito	0.1973
0	fastedM5	fraction_cell_mito	0.24498
0	fastedM5	fraction_cell_mito	0.25675
0	fastedM5	fraction_cell_mito	0.25401
0	fastedM5	fraction_cell_mito	0.28217
0	fastedM5	fraction_cell_mito	0.24696
0	fastedM5	fraction_cell_mito	0.21195
0	fastedM5	fraction_cell_mito	0.25724
0	fastedM5	fraction_cell_mito	0.27636
0	fastedM5	fraction_cell_mito	0.27118
0	fastedM5	fraction_cell_mito	0.25196
0	fastedM5	fraction_cell_mito	0.19197
0	fastedM5	fraction_cell_mito	0.20247
0	fastedM5	fraction_cell_mito	0.25017
0	fastedM5	fraction_cell_mito	0.19792
0	fastedM5	fraction_cell_mito	0.24759
0	fastedM5	fraction_cell_mito	0.22417
0	fastedM5	fraction_cell_mito	0.21971
0	fastedM5	fraction_cell_mito	0.26192
0	fastedM5	fraction_cell_mito	0.28158
0	fastedM5	fraction_cell_mito	0.22477
0	fastedM5	fraction_cell_mito	0.20175
1	1hrM2	fraction_cell_mito	0.025992
1	1hrM2	fraction_cell_mito	0.030972
1	1hrM2	fraction_cell_mito	0.032281
1	1hrM2	fraction_cell_mito	0.024565
1	1hrM2	fraction_cell_mito	0.047476
1	1hrM2	fraction_cell_mito	0.032013
1	1hrM2	fraction_cell_mito	0.088857
1	1hrM2	fraction_cell_mito	0.057445
1	1hrM2	fraction_cell_mito	0.082981
1	1hrM2	fraction_cell_mito	0.04342
1	1hrM2	fraction_cell_mito	0.032232
1	1hrM2	fraction_cell_mito	0.023456
1	1hrM2	fraction_cell_mito	0.036521
1	1hrM2	fraction_cell_mito	0.039326
1	1hrM2	fraction_cell_mito	0.030667
1	1hrM3	fraction_cell_mito	0.17472
1	1hrM3	fraction_cell_mito	0.072632
1	1hrM3	fraction_cell_mito	0.11173
1	1hrM3	fraction_cell_mito	0.11364
1	1hrM3	fraction_cell_mito	0.1347
1	1hrM3	fraction_cell_mito	0.18487
1	1hrM3	fraction_cell_mito	0.11355
1	1hrM3	fraction_cell_mito	0.1243
1	1hrM3	fraction_cell_mito	0.12076
1	1hrM3	fraction_cell_mito	0.22167
1	1hrM3	fraction_cell_mito	0.14469
1	1hrM3	fraction_cell_mito	0.13709
1	1hrM3	fraction_cell_mito	0.10403
1	1hrM3	fraction_cell_mito	0.12025
1	1hrM3	fraction_cell_mito	0.15253
1	1hrM3	fraction_cell_mito	0.16927
1	1hrM3	fraction_cell_mito	0.17557
1	1hrM3	fraction_cell_mito	0.17845
1	1hrM3	fraction_cell_mito	0.15618
1	1hrM3	fraction_cell_mito	0.12529
1	1hrM3	fraction_cell_mito	0.088732
1	1hrM3	fraction_cell_mito	0.054936
1	1hrM4	fraction_cell_mito	0.15674
1	1hrM4	fraction_cell_mito	0.18288
1	1hrM4	fraction_cell_mito	0.11955
1	1hrM4	fraction_cell_mito	0.10734
1	1hrM4	fraction_cell_mito	0.094993
1	1hrM4	fraction_cell_mito	0.15416
1	1hrM4	fraction_cell_mito	0.16745
1	1hrM4	fraction_cell_mito	0.21983
1	1hrM4	fraction_cell_mito	0.17478
1	1hrM4	fraction_cell_mito	0.1631
1	1hrM4	fraction_cell_mito	0.17494
1	1hrM4	fraction_cell_mito	0.15266
1	1hrM4	fraction_cell_mito	0.16229
1	1hrM4	fraction_cell_mito	0.16829
1	1hrM4	fraction_cell_mito	0.1741
1	1hrM4	fraction_cell_mito	0.16639
1	1hrM4	fraction_cell_mito	0.20431
1	spatialM1_1	fraction_cell_mito	0.16571
1	spatialM1_1	fraction_cell_mito	0.16536
1	spatialM1_1	fraction_cell_mito	0.18953
1	spatialM1_1	fraction_cell_mito	0.17822
1	spatialM1_1	fraction_cell_mito	0.21106
1	spatialM1_1	fraction_cell_mito	0.099243
1	spatialM1_1	fraction_cell_mito	0.16147
1	spatialM1_1	fraction_cell_mito	0.12833
1	spatialM1_1	fraction_cell_mito	0.095898
1	spatialM1_1	fraction_cell_mito	0.14702
1	spatialM1_1	fraction_cell_mito	0.15487
1	spatialM1_1	fraction_cell_mito	0.19984
1	spatialM1_1	fraction_cell_mito	0.16925
1	spatialM1_1	fraction_cell_mito	0.09758
1	spatialM1_1	fraction_cell_mito	0.092028
1	spatialM1_1	fraction_cell_mito	0.23048
1	spatialM1_1	fraction_cell_mito	0.099416
1	spatialM1_1	fraction_cell_mito	0.11719
1	spatialM1_1	fraction_cell_mito	0.11931
1	spatialM1_1	fraction_cell_mito	0.17063
1	spatialM1_1	fraction_cell_mito	0.13874
1	spatialM1_1	fraction_cell_mito	0.14527
4	spatialM1_4	fraction_cell_mito	0.19814
4	spatialM1_4	fraction_cell_mito	0.16842
4	spatialM1_4	fraction_cell_mito	0.12266
4	spatialM1_4	fraction_cell_mito	0.097
4	spatialM1_4	fraction_cell_mito	0.20155
4	spatialM1_4	fraction_cell_mito	0.14767
4	spatialM1_4	fraction_cell_mito	0.17614
4	spatialM1_4	fraction_cell_mito	0.14735
4	spatialM1_4	fraction_cell_mito	0.17629
4	spatialM1_4	fraction_cell_mito	0.12015
4	spatialM1_4	fraction_cell_mito	0.18475
4	spatialM1_4	fraction_cell_mito	0.15343
4	spatialM1_4	fraction_cell_mito	0.18122
4	spatialM1_4	fraction_cell_mito	0.23688
4	spatialM1_4	fraction_cell_mito	0.22323
4	spatialM1_4	fraction_cell_mito	0.17781
4	spatialM1_4	fraction_cell_mito	0.20641
4	spatialM1_4	fraction_cell_mito	0.1707
4	spatialM1_4	fraction_cell_mito	0.17192
4	spatialM1_4	fraction_cell_mito	0.17481
4	spatialM1_4	fraction_cell_mito	0.10924
4	spatialM1_4	fraction_cell_mito	0.11306
4	spatialM1_4	fraction_cell_mito	0.13974
4	spatialM1_4	fraction_cell_mito	0.18792
4	spatialM1_4	fraction_cell_mito	0.15063
4	spatialM1_4	fraction_cell_mito	0.15473
1	spatialM2_1	fraction_cell_mito	0.20909
1	spatialM2_1	fraction_cell_mito	0.16111
1	spatialM2_1	fraction_cell_mito	0.16868
1	spatialM2_1	fraction_cell_mito	0.24701
1	spatialM2_1	fraction_cell_mito	0.18695
1	spatialM2_1	fraction_cell_mito	0.14215
1	spatialM2_1	fraction_cell_mito	0.12941
1	spatialM2_1	fraction_cell_mito	0.20736
1	spatialM2_1	fraction_cell_mito	0.074979
1	spatialM2_1	fraction_cell_mito	0.10315
1	spatialM2_1	fraction_cell_mito	0.11736
1	spatialM2_1	fraction_cell_mito	0.16361
1	spatialM2_1	fraction_cell_mito	0.20986
1	spatialM2_1	fraction_cell_mito	0.14661
1	spatialM2_1	fraction_cell_mito	0.16045
1	spatialM2_1	fraction_cell_mito	0.19778
1	spatialM2_1	fraction_cell_mito	0.16925
4	spatialM2_4	fraction_cell_mito	0.12517
4	spatialM2_4	fraction_cell_mito	0.087513
4	spatialM2_4	fraction_cell_mito	0.097317
4	spatialM2_4	fraction_cell_mito	0.055948
4	spatialM2_4	fraction_cell_mito	0.12494
4	spatialM2_4	fraction_cell_mito	0.17339
4	spatialM2_4	fraction_cell_mito	0.12361
4	spatialM2_4	fraction_cell_mito	0.20877
4	spatialM2_4	fraction_cell_mito	0.15629
4	spatialM2_4	fraction_cell_mito	0.21107
4	spatialM2_4	fraction_cell_mito	0.14674
4	spatialM2_4	fraction_cell_mito	0.17967
4	spatialM2_4	fraction_cell_mito	0.12912
4	spatialM2_4	fraction_cell_mito	0.18842
4	spatialM2_4	fraction_cell_mito	0.14298
4	spatialM2_4	fraction_cell_mito	0.14535
4	spatialM2_4	fraction_cell_mito	0.14748
4	spatialM2_4	fraction_cell_mito	0.1328
1	spatialM3_1	fraction_cell_mito	0.083426
1	spatialM3_1	fraction_cell_mito	0.23727
1	spatialM3_1	fraction_cell_mito	0.19144
1	spatialM3_1	fraction_cell_mito	0.2485
1	spatialM3_1	fraction_cell_mito	0.18902
1	spatialM3_1	fraction_cell_mito	0.20519
1	spatialM3_1	fraction_cell_mito	0.13762
1	spatialM3_1	fraction_cell_mito	0.10112
1	spatialM3_1	fraction_cell_mito	0.11061
1	spatialM3_1	fraction_cell_mito	0.19509
1	spatialM3_1	fraction_cell_mito	0.24268
1	spatialM3_1	fraction_cell_mito	0.14001
1	spatialM3_1	fraction_cell_mito	0.23325
1	spatialM3_1	fraction_cell_mito	0.21164
1	spatialM3_1	fraction_cell_mito	0.24567
1	spatialM3_1	fraction_cell_mito	0.12759
1	spatialM3_1	fraction_cell_mito	0.17904
1	spatialM3_1	fraction_cell_mito	0.22118
1	spatialM3_1	fraction_cell_mito	0.18865
1	spatialM3_1	fraction_cell_mito	0.17772
1	spatialM3_1	fraction_cell_mito	0.16023
1	spatialM3_1	fraction_cell_mito	0.17048
1	spatialM3_1	fraction_cell_mito	0.17013
1	spatialM3_1	fraction_cell_mito	0.18451
1	spatialM3_1	fraction_cell_mito	0.18947
1	spatialM3_1	fraction_cell_mito	0.20805
1	spatialM3_1	fraction_cell_mito	0.25057
1	spatialM3_1	fraction_cell_mito	0.20947
1	spatialM3_1	fraction_cell_mito	0.19859
1	spatialM3_1	fraction_cell_mito	0.21161
1	spatialM3_1	fraction_cell_mito	0.24525
1	spatialM3_1	fraction_cell_mito	0.18796
4	spatialM3_4	fraction_cell_mito	0.10982
4	spatialM3_4	fraction_cell_mito	0.12876
4	spatialM3_4	fraction_cell_mito	0.09008
4	spatialM3_4	fraction_cell_mito	0.11324
4	spatialM3_4	fraction_cell_mito	0.11988
4	spatialM3_4	fraction_cell_mito	0.10693
4	spatialM3_4	fraction_cell_mito	0.10914
4	spatialM3_4	fraction_cell_mito	0.14447
4	spatialM3_4	fraction_cell_mito	0.17204
4	spatialM3_4	fraction_cell_mito	0.097507
4	spatialM3_4	fraction_cell_mito	0.1182
4	spatialM3_4	fraction_cell_mito	0.12654
4	spatialM3_4	fraction_cell_mito	0.13529
4	spatialM3_4	fraction_cell_mito	0.14711
4	spatialM3_4	fraction_cell_mito	0.14714
4	spatialM3_4	fraction_cell_mito	0.12044
4	hfdCD1	fraction_cell_mito	0.13642
4	hfdCD1	fraction_cell_mito	0.16361
4	hfdCD1	fraction_cell_mito	0.12455
4	hfdCD1	fraction_cell_mito	0.17073
4	hfdCD1	fraction_cell_mito	0.13136
4	hfdCD1	fraction_cell_mito	0.12843
4	hfdCD2	fraction_cell_mito	0.13448
4	hfdCD2	fraction_cell_mito	0.092158
4	hfdCD2	fraction_cell_mito	0.092162
4	hfdCD2	fraction_cell_mito	0.14558
4	hfdCD2	fraction_cell_mito	0.16622
4	hfdCD2	fraction_cell_mito	0.060198
4	hfdCD3	fraction_cell_mito	0.1652
4	hfdCD3	fraction_cell_mito	0.21892
4	hfdCD3	fraction_cell_mito	0.2008
4	hfdCD3	fraction_cell_mito	0.20848
4	hfdCD3	fraction_cell_mito	0.20071
4	hfdCD3	fraction_cell_mito	0.20149
4	hfdCD3	fraction_cell_mito	0.19492
4	hfdCD3	fraction_cell_mito	0.19518
4	hfdCD3	fraction_cell_mito	0.20626
4	hfdCD3	fraction_cell_mito	0.24915
4	hfdCD3	fraction_cell_mito	0.16793
4	hfdCD3	fraction_cell_mito	0.22651
4	hfdCD3	fraction_cell_mito	0.17764
4	crCD1	fraction_cell_mito	0.11553
4	crCD1	fraction_cell_mito	0.10064
4	crCD1	fraction_cell_mito	0.13821
4	crCD1	fraction_cell_mito	0.086949
4	crCD1	fraction_cell_mito	0.15144
4	crCD1	fraction_cell_mito	0.16546
4	crCD1	fraction_cell_mito	0.2057
4	crCD1	fraction_cell_mito	0.091936
4	crCD1	fraction_cell_mito	0.14539
4	crCD2	fraction_cell_mito	0.26808
4	crCD2	fraction_cell_mito	0.21426
4	crCD2	fraction_cell_mito	0.25085
4	crCD2	fraction_cell_mito	0.21259
4	crCD2	fraction_cell_mito	0.22708
4	crCD2	fraction_cell_mito	0.21252
4	crCD2	fraction_cell_mito	0.22092
4	crCD2	fraction_cell_mito	0.18243
4	crCD3	fraction_cell_mito	0.09945
4	crCD3	fraction_cell_mito	0.087339
4	crCD3	fraction_cell_mito	0.095743
4	crCD3	fraction_cell_mito	0.077865
4	crCD3	fraction_cell_mito	0.096126
0	fastedM1	fraction_cell_er	0.074781
0	fastedM1	fraction_cell_er	0.060032
0	fastedM1	fraction_cell_er	0.084581
0	fastedM1	fraction_cell_er	0.071868
0	fastedM1	fraction_cell_er	0.077334
0	fastedM1	fraction_cell_er	0.074853
0	fastedM1	fraction_cell_er	0.092596
0	fastedM1	fraction_cell_er	0.079195
0	fastedM1	fraction_cell_er	0.081224
0	fastedM1	fraction_cell_er	0.084673
0	fastedM1	fraction_cell_er	0.081555
0	fastedM1	fraction_cell_er	0.084834
0	fastedM1	fraction_cell_er	0.076966
0	fastedM1	fraction_cell_er	0.077879
0	fastedM1	fraction_cell_er	0.067708
0	fastedM1	fraction_cell_er	0.075531
0	fastedM1	fraction_cell_er	0.076119
0	fastedM1	fraction_cell_er	0.073689
0	fastedM1	fraction_cell_er	0.058767
0	fastedM2	fraction_cell_er	0.069087
0	fastedM2	fraction_cell_er	0.062545
0	fastedM2	fraction_cell_er	0.059442
0	fastedM2	fraction_cell_er	0.071248
0	fastedM2	fraction_cell_er	0.057785
0	fastedM2	fraction_cell_er	0.072728
0	fastedM2	fraction_cell_er	0.067066
0	fastedM3	fraction_cell_er	0.085282
0	fastedM3	fraction_cell_er	0.097138
0	fastedM3	fraction_cell_er	0.088311
0	fastedM3	fraction_cell_er	0.081977
0	fastedM3	fraction_cell_er	0.072444
0	fastedM3	fraction_cell_er	0.074384
0	fastedM3	fraction_cell_er	0.086767
0	fastedM3	fraction_cell_er	0.079613
0	fastedM3	fraction_cell_er	0.086352
0	fastedM3	fraction_cell_er	0.080994
0	fastedM3	fraction_cell_er	0.077912
0	fastedM3	fraction_cell_er	0.072424
0	fastedM3	fraction_cell_er	0.096356
0	fastedM3	fraction_cell_er	0.10764
0	fastedM3	fraction_cell_er	0.073299
0	fastedM3	fraction_cell_er	0.11064
0	fastedM3	fraction_cell_er	0.07814
0	fastedM3	fraction_cell_er	0.074542
0	fastedM3	fraction_cell_er	0.087683
0	fastedM3	fraction_cell_er	0.083765
0	fastedM3	fraction_cell_er	0.10297
0	fastedM3	fraction_cell_er	0.10608
0	fastedM3	fraction_cell_er	0.094277
0	fastedM3	fraction_cell_er	0.093547
0	fastedM4	fraction_cell_er	0.074158
0	fastedM4	fraction_cell_er	0.079211
0	fastedM4	fraction_cell_er	0.083821
0	fastedM4	fraction_cell_er	0.081672
0	fastedM4	fraction_cell_er	0.049444
0	fastedM4	fraction_cell_er	0.07357
0	fastedM4	fraction_cell_er	0.075052
0	fastedM4	fraction_cell_er	0.075265
0	fastedM5	fraction_cell_er	0.096466
0	fastedM5	fraction_cell_er	0.0855
0	fastedM5	fraction_cell_er	0.097175
0	fastedM5	fraction_cell_er	0.09967
0	fastedM5	fraction_cell_er	0.083148
0	fastedM5	fraction_cell_er	0.08059
0	fastedM5	fraction_cell_er	0.079262
0	fastedM5	fraction_cell_er	0.089504
0	fastedM5	fraction_cell_er	0.083977
0	fastedM5	fraction_cell_er	0.084615
0	fastedM5	fraction_cell_er	0.099807
0	fastedM5	fraction_cell_er	0.10549
0	fastedM5	fraction_cell_er	0.10133
0	fastedM5	fraction_cell_er	0.089265
0	fastedM5	fraction_cell_er	0.088874
0	fastedM5	fraction_cell_er	0.08531
0	fastedM5	fraction_cell_er	0.080973
0	fastedM5	fraction_cell_er	0.093426
0	fastedM5	fraction_cell_er	0.088165
0	fastedM5	fraction_cell_er	0.084449
0	fastedM5	fraction_cell_er	0.1021
0	fastedM5	fraction_cell_er	0.101
0	fastedM5	fraction_cell_er	0.095813
0	fastedM5	fraction_cell_er	0.081932
1	1hrM2	fraction_cell_er	0.023372
1	1hrM2	fraction_cell_er	0.021973
1	1hrM2	fraction_cell_er	0.022985
1	1hrM2	fraction_cell_er	0.025894
1	1hrM2	fraction_cell_er	0.023673
1	1hrM2	fraction_cell_er	0.021374
1	1hrM2	fraction_cell_er	0.02924
1	1hrM2	fraction_cell_er	0.019056
1	1hrM2	fraction_cell_er	0.02913
1	1hrM2	fraction_cell_er	0.020997
1	1hrM2	fraction_cell_er	0.02689
1	1hrM2	fraction_cell_er	0.034304
1	1hrM2	fraction_cell_er	0.032092
1	1hrM2	fraction_cell_er	0.029877
1	1hrM2	fraction_cell_er	0.031501
1	1hrM3	fraction_cell_er	0.020444
1	1hrM3	fraction_cell_er	0.020481
1	1hrM3	fraction_cell_er	0.016953
1	1hrM3	fraction_cell_er	0.012652
1	1hrM3	fraction_cell_er	0.016368
1	1hrM3	fraction_cell_er	0.021729
1	1hrM3	fraction_cell_er	0.013092
1	1hrM3	fraction_cell_er	0.019129
1	1hrM3	fraction_cell_er	0.019891
1	1hrM3	fraction_cell_er	0.022874
1	1hrM3	fraction_cell_er	0.023544
1	1hrM3	fraction_cell_er	0.017687
1	1hrM3	fraction_cell_er	0.015892
1	1hrM3	fraction_cell_er	0.017632
1	1hrM3	fraction_cell_er	0.016508
1	1hrM3	fraction_cell_er	0.017327
1	1hrM3	fraction_cell_er	0.018123
1	1hrM3	fraction_cell_er	0.024744
1	1hrM3	fraction_cell_er	0.027032
1	1hrM3	fraction_cell_er	0.025702
1	1hrM3	fraction_cell_er	0.027067
1	1hrM3	fraction_cell_er	0.033217
1	1hrM4	fraction_cell_er	0.024314
1	1hrM4	fraction_cell_er	0.03355
1	1hrM4	fraction_cell_er	0.025956
1	1hrM4	fraction_cell_er	0.022241
1	1hrM4	fraction_cell_er	0.022402
1	1hrM4	fraction_cell_er	0.028707
1	1hrM4	fraction_cell_er	0.023132
1	1hrM4	fraction_cell_er	0.032469
1	1hrM4	fraction_cell_er	0.034619
1	1hrM4	fraction_cell_er	0.022437
1	1hrM4	fraction_cell_er	0.026042
1	1hrM4	fraction_cell_er	0.025929
1	1hrM4	fraction_cell_er	0.026648
1	1hrM4	fraction_cell_er	0.020474
1	1hrM4	fraction_cell_er	0.023142
1	1hrM4	fraction_cell_er	0.0231
1	1hrM4	fraction_cell_er	0.031602
1	spatialM1_1	fraction_cell_er	0.0038523
1	spatialM1_1	fraction_cell_er	0.001765
1	spatialM1_1	fraction_cell_er	0.0031472
1	spatialM1_1	fraction_cell_er	0.004392
1	spatialM1_1	fraction_cell_er	0.0042036
1	spatialM1_1	fraction_cell_er	0.0016909
1	spatialM1_1	fraction_cell_er	0.0024941
1	spatialM1_1	fraction_cell_er	0.0051963
1	spatialM1_1	fraction_cell_er	0.0048814
1	spatialM1_1	fraction_cell_er	0.0032498
1	spatialM1_1	fraction_cell_er	0.0074693
1	spatialM1_1	fraction_cell_er	0.0062564
1	spatialM1_1	fraction_cell_er	0.0063299
1	spatialM1_1	fraction_cell_er	0.0018824
1	spatialM1_1	fraction_cell_er	0.0038052
1	spatialM1_1	fraction_cell_er	0.003204
1	spatialM1_1	fraction_cell_er	0.0075933
1	spatialM1_1	fraction_cell_er	0.0021989
1	spatialM1_1	fraction_cell_er	0.0035336
1	spatialM1_1	fraction_cell_er	0.0054191
1	spatialM1_1	fraction_cell_er	0.0063714
1	spatialM1_1	fraction_cell_er	0.0024674
4	spatialM1_4	fraction_cell_er	0.059074
4	spatialM1_4	fraction_cell_er	0.052105
4	spatialM1_4	fraction_cell_er	0.020584
4	spatialM1_4	fraction_cell_er	0.051316
4	spatialM1_4	fraction_cell_er	0.054101
4	spatialM1_4	fraction_cell_er	0.041208
4	spatialM1_4	fraction_cell_er	0.058155
4	spatialM1_4	fraction_cell_er	0.020232
4	spatialM1_4	fraction_cell_er	0.038159
4	spatialM1_4	fraction_cell_er	0.053216
4	spatialM1_4	fraction_cell_er	0.0479
4	spatialM1_4	fraction_cell_er	0.032854
4	spatialM1_4	fraction_cell_er	0.065685
4	spatialM1_4	fraction_cell_er	0.071143
4	spatialM1_4	fraction_cell_er	0.071973
4	spatialM1_4	fraction_cell_er	0.075379
4	spatialM1_4	fraction_cell_er	0.053114
4	spatialM1_4	fraction_cell_er	0.041083
4	spatialM1_4	fraction_cell_er	0.042977
4	spatialM1_4	fraction_cell_er	0.04303
4	spatialM1_4	fraction_cell_er	0.050632
4	spatialM1_4	fraction_cell_er	0.041463
4	spatialM1_4	fraction_cell_er	0.055187
4	spatialM1_4	fraction_cell_er	0.0625
4	spatialM1_4	fraction_cell_er	0.040884
4	spatialM1_4	fraction_cell_er	0.052312
1	spatialM2_1	fraction_cell_er	0.034694
1	spatialM2_1	fraction_cell_er	0.04182
1	spatialM2_1	fraction_cell_er	0.029677
1	spatialM2_1	fraction_cell_er	0.018617
1	spatialM2_1	fraction_cell_er	0.034278
1	spatialM2_1	fraction_cell_er	0.021814
1	spatialM2_1	fraction_cell_er	0.029429
1	spatialM2_1	fraction_cell_er	0.016407
1	spatialM2_1	fraction_cell_er	0.028645
1	spatialM2_1	fraction_cell_er	0.032175
1	spatialM2_1	fraction_cell_er	0.024248
1	spatialM2_1	fraction_cell_er	0.012013
1	spatialM2_1	fraction_cell_er	0.031432
1	spatialM2_1	fraction_cell_er	0.024389
1	spatialM2_1	fraction_cell_er	0.024813
1	spatialM2_1	fraction_cell_er	0.044816
1	spatialM2_1	fraction_cell_er	0.033284
4	spatialM2_4	fraction_cell_er	0.014006
4	spatialM2_4	fraction_cell_er	0.02646
4	spatialM2_4	fraction_cell_er	0.040196
4	spatialM2_4	fraction_cell_er	0.02777
4	spatialM2_4	fraction_cell_er	0.045544
4	spatialM2_4	fraction_cell_er	0.036032
4	spatialM2_4	fraction_cell_er	0.028621
4	spatialM2_4	fraction_cell_er	0.02946
4	spatialM2_4	fraction_cell_er	0.055001
4	spatialM2_4	fraction_cell_er	0.055507
4	spatialM2_4	fraction_cell_er	0.035331
4	spatialM2_4	fraction_cell_er	0.05014
4	spatialM2_4	fraction_cell_er	0.040659
4	spatialM2_4	fraction_cell_er	0.040755
4	spatialM2_4	fraction_cell_er	0.032754
4	spatialM2_4	fraction_cell_er	0.042514
4	spatialM2_4	fraction_cell_er	0.042176
4	spatialM2_4	fraction_cell_er	0.030401
1	spatialM3_1	fraction_cell_er	0.0083396
1	spatialM3_1	fraction_cell_er	0.0091124
1	spatialM3_1	fraction_cell_er	0.0049399
1	spatialM3_1	fraction_cell_er	0.0028987
1	spatialM3_1	fraction_cell_er	0.012362
1	spatialM3_1	fraction_cell_er	0.0063702
1	spatialM3_1	fraction_cell_er	0.006669
1	spatialM3_1	fraction_cell_er	0.025006
1	spatialM3_1	fraction_cell_er	0.022898
1	spatialM3_1	fraction_cell_er	0.0034092
1	spatialM3_1	fraction_cell_er	0.0093971
1	spatialM3_1	fraction_cell_er	0.0063044
1	spatialM3_1	fraction_cell_er	0.0094318
1	spatialM3_1	fraction_cell_er	0.0094143
1	spatialM3_1	fraction_cell_er	0.0095393
1	spatialM3_1	fraction_cell_er	0.0066222
1	spatialM3_1	fraction_cell_er	0.0039728
1	spatialM3_1	fraction_cell_er	0.0082026
1	spatialM3_1	fraction_cell_er	0.0062306
1	spatialM3_1	fraction_cell_er	0.008505
1	spatialM3_1	fraction_cell_er	0.0037005
1	spatialM3_1	fraction_cell_er	0.0021904
1	spatialM3_1	fraction_cell_er	0.0090941
1	spatialM3_1	fraction_cell_er	0.0090845
1	spatialM3_1	fraction_cell_er	0.008899
1	spatialM3_1	fraction_cell_er	0.012718
1	spatialM3_1	fraction_cell_er	0.014035
1	spatialM3_1	fraction_cell_er	0.0088283
1	spatialM3_1	fraction_cell_er	0.0018811
1	spatialM3_1	fraction_cell_er	0.0079904
1	spatialM3_1	fraction_cell_er	0.019097
1	spatialM3_1	fraction_cell_er	0.016171
4	spatialM3_4	fraction_cell_er	0.0081757
4	spatialM3_4	fraction_cell_er	0.0051139
4	spatialM3_4	fraction_cell_er	0.0070482
4	spatialM3_4	fraction_cell_er	0.0023045
4	spatialM3_4	fraction_cell_er	0.0019701
4	spatialM3_4	fraction_cell_er	0.0025588
4	spatialM3_4	fraction_cell_er	0.01001
4	spatialM3_4	fraction_cell_er	0.0070016
4	spatialM3_4	fraction_cell_er	0.012356
4	spatialM3_4	fraction_cell_er	0.00056913
4	spatialM3_4	fraction_cell_er	0.0009496
4	spatialM3_4	fraction_cell_er	0.01025
4	spatialM3_4	fraction_cell_er	0.0065616
4	spatialM3_4	fraction_cell_er	0.0040013
4	spatialM3_4	fraction_cell_er	0.014334
4	spatialM3_4	fraction_cell_er	0.0071837
4	hfdCD1	fraction_cell_er	0.03962
4	hfdCD1	fraction_cell_er	0.039812
4	hfdCD1	fraction_cell_er	0.036972
4	hfdCD1	fraction_cell_er	0.041303
4	hfdCD1	fraction_cell_er	0.029598
4	hfdCD1	fraction_cell_er	0.041064
4	hfdCD2	fraction_cell_er	0.050986
4	hfdCD2	fraction_cell_er	0.051921
4	hfdCD2	fraction_cell_er	0.06192
4	hfdCD2	fraction_cell_er	0.045327
4	hfdCD2	fraction_cell_er	0.05154
4	hfdCD2	fraction_cell_er	0.024348
4	hfdCD3	fraction_cell_er	0.029879
4	hfdCD3	fraction_cell_er	0.032859
4	hfdCD3	fraction_cell_er	0.034613
4	hfdCD3	fraction_cell_er	0.035447
4	hfdCD3	fraction_cell_er	0.033617
4	hfdCD3	fraction_cell_er	0.034207
4	hfdCD3	fraction_cell_er	0.042689
4	hfdCD3	fraction_cell_er	0.032837
4	hfdCD3	fraction_cell_er	0.032788
4	hfdCD3	fraction_cell_er	0.036287
4	hfdCD3	fraction_cell_er	0.028897
4	hfdCD3	fraction_cell_er	0.035842
4	hfdCD3	fraction_cell_er	0.037084
4	crCD1	fraction_cell_er	0.018363
4	crCD1	fraction_cell_er	0.018067
4	crCD1	fraction_cell_er	0.02035
4	crCD1	fraction_cell_er	0.018493
4	crCD1	fraction_cell_er	0.023352
4	crCD1	fraction_cell_er	0.023302
4	crCD1	fraction_cell_er	0.023049
4	crCD1	fraction_cell_er	0.015582
4	crCD1	fraction_cell_er	0.019583
4	crCD2	fraction_cell_er	0.015517
4	crCD2	fraction_cell_er	0.010615
4	crCD2	fraction_cell_er	0.017302
4	crCD2	fraction_cell_er	0.0099063
4	crCD2	fraction_cell_er	0.011878
4	crCD2	fraction_cell_er	0.0081502
4	crCD2	fraction_cell_er	0.012226
4	crCD2	fraction_cell_er	0.008717
4	crCD3	fraction_cell_er	0.022725
4	crCD3	fraction_cell_er	0.021231
4	crCD3	fraction_cell_er	0.022015
4	crCD3	fraction_cell_er	0.026184
4	crCD3	fraction_cell_er	0.026022
0	fastedM1	fraction_cell_ld	0.17799
0	fastedM1	fraction_cell_ld	0.36259
0	fastedM1	fraction_cell_ld	0.17169
0	fastedM1	fraction_cell_ld	0.22064
0	fastedM1	fraction_cell_ld	0.090697
0	fastedM1	fraction_cell_ld	0.070302
0	fastedM1	fraction_cell_ld	0.022911
0	fastedM1	fraction_cell_ld	0.085771
0	fastedM1	fraction_cell_ld	0.035642
0	fastedM1	fraction_cell_ld	0.17409
0	fastedM1	fraction_cell_ld	0.14865
0	fastedM1	fraction_cell_ld	0.14738
0	fastedM1	fraction_cell_ld	0.27391
0	fastedM1	fraction_cell_ld	0.17373
0	fastedM1	fraction_cell_ld	0.15257
0	fastedM1	fraction_cell_ld	0.22713
0	fastedM1	fraction_cell_ld	0.20295
0	fastedM1	fraction_cell_ld	0.13134
0	fastedM1	fraction_cell_ld	0.33579
0	fastedM2	fraction_cell_ld	0.16086
0	fastedM2	fraction_cell_ld	0.22705
0	fastedM2	fraction_cell_ld	0.15404
0	fastedM2	fraction_cell_ld	0.13275
0	fastedM2	fraction_cell_ld	0.16371
0	fastedM2	fraction_cell_ld	0.17144
0	fastedM2	fraction_cell_ld	0.19594
0	fastedM3	fraction_cell_ld	0.15158
0	fastedM3	fraction_cell_ld	0.048877
0	fastedM3	fraction_cell_ld	0.047523
0	fastedM3	fraction_cell_ld	0.15214
0	fastedM3	fraction_cell_ld	0.10904
0	fastedM3	fraction_cell_ld	0.11289
0	fastedM3	fraction_cell_ld	0.10837
0	fastedM3	fraction_cell_ld	0.31422
0	fastedM3	fraction_cell_ld	0.26129
0	fastedM3	fraction_cell_ld	0.19035
0	fastedM3	fraction_cell_ld	0.16805
0	fastedM3	fraction_cell_ld	0.15665
0	fastedM3	fraction_cell_ld	0.15112
0	fastedM3	fraction_cell_ld	0.12409
0	fastedM3	fraction_cell_ld	0.1573
0	fastedM3	fraction_cell_ld	0.14524
0	fastedM3	fraction_cell_ld	0.17023
0	fastedM3	fraction_cell_ld	0.19423
0	fastedM3	fraction_cell_ld	0.23317
0	fastedM3	fraction_cell_ld	0.1011
0	fastedM3	fraction_cell_ld	0.16183
0	fastedM3	fraction_cell_ld	0.038952
0	fastedM3	fraction_cell_ld	0.15446
0	fastedM3	fraction_cell_ld	0.21851
0	fastedM4	fraction_cell_ld	0.11303
0	fastedM4	fraction_cell_ld	0.034046
0	fastedM4	fraction_cell_ld	0.07949
0	fastedM4	fraction_cell_ld	0.076875
0	fastedM4	fraction_cell_ld	0.16291
0	fastedM4	fraction_cell_ld	0.04278
0	fastedM4	fraction_cell_ld	0.035311
0	fastedM4	fraction_cell_ld	0.016797
0	fastedM5	fraction_cell_ld	0.1084
0	fastedM5	fraction_cell_ld	0.14051
0	fastedM5	fraction_cell_ld	0.043862
0	fastedM5	fraction_cell_ld	0.045357
0	fastedM5	fraction_cell_ld	0.067315
0	fastedM5	fraction_cell_ld	0.11956
0	fastedM5	fraction_cell_ld	0.29154
0	fastedM5	fraction_cell_ld	0.11762
0	fastedM5	fraction_cell_ld	0.055546
0	fastedM5	fraction_cell_ld	0.099647
0	fastedM5	fraction_cell_ld	0.0077946
0	fastedM5	fraction_cell_ld	0.13671
0	fastedM5	fraction_cell_ld	0.062161
0	fastedM5	fraction_cell_ld	0.16119
0	fastedM5	fraction_cell_ld	0.06399
0	fastedM5	fraction_cell_ld	0.0045503
0	fastedM5	fraction_cell_ld	0.062846
0	fastedM5	fraction_cell_ld	0.12923
0	fastedM5	fraction_cell_ld	0.0669
0	fastedM5	fraction_cell_ld	0.10384
0	fastedM5	fraction_cell_ld	0.023205
0	fastedM5	fraction_cell_ld	0.065236
0	fastedM5	fraction_cell_ld	0.044263
0	fastedM5	fraction_cell_ld	0.11258
1	1hrM2	fraction_cell_ld	0.0027739
1	1hrM2	fraction_cell_ld	0.018908
1	1hrM2	fraction_cell_ld	0.03847
1	1hrM2	fraction_cell_ld	0.028653
1	1hrM2	fraction_cell_ld	0.018261
1	1hrM2	fraction_cell_ld	0.024586
1	1hrM2	fraction_cell_ld	0.013332
1	1hrM2	fraction_cell_ld	0.04956
1	1hrM2	fraction_cell_ld	0.075421
1	1hrM2	fraction_cell_ld	0.14358
1	1hrM2	fraction_cell_ld	0.037703
1	1hrM2	fraction_cell_ld	0.010869
1	1hrM2	fraction_cell_ld	0.0025216
1	1hrM2	fraction_cell_ld	0.0046078
1	1hrM2	fraction_cell_ld	0.017452
1	1hrM3	fraction_cell_ld	0.089
1	1hrM3	fraction_cell_ld	0.31373
1	1hrM3	fraction_cell_ld	0.12337
1	1hrM3	fraction_cell_ld	0.12585
1	1hrM3	fraction_cell_ld	0.085317
1	1hrM3	fraction_cell_ld	0.019901
1	1hrM3	fraction_cell_ld	0.10948
1	1hrM3	fraction_cell_ld	0.10439
1	1hrM3	fraction_cell_ld	0.123
1	1hrM3	fraction_cell_ld	0.050358
1	1hrM3	fraction_cell_ld	0.058611
1	1hrM3	fraction_cell_ld	0.094054
1	1hrM3	fraction_cell_ld	0.093951
1	1hrM3	fraction_cell_ld	0.16598
1	1hrM3	fraction_cell_ld	0.078947
1	1hrM3	fraction_cell_ld	0.12039
1	1hrM3	fraction_cell_ld	0.073817
1	1hrM3	fraction_cell_ld	0.059166
1	1hrM3	fraction_cell_ld	0.075559
1	1hrM3	fraction_cell_ld	0.11099
1	1hrM3	fraction_cell_ld	0.11713
1	1hrM3	fraction_cell_ld	0.40573
1	1hrM4	fraction_cell_ld	0.10013
1	1hrM4	fraction_cell_ld	0.11991
1	1hrM4	fraction_cell_ld	0.15977
1	1hrM4	fraction_cell_ld	0.16758
1	1hrM4	fraction_cell_ld	0.19962
1	1hrM4	fraction_cell_ld	0.048205
1	1hrM4	fraction_cell_ld	0.15328
1	1hrM4	fraction_cell_ld	0.069908
1	1hrM4	fraction_cell_ld	0.064726
1	1hrM4	fraction_cell_ld	0.080463
1	1hrM4	fraction_cell_ld	0.045824
1	1hrM4	fraction_cell_ld	0.13469
1	1hrM4	fraction_cell_ld	0.11733
1	1hrM4	fraction_cell_ld	0.15618
1	1hrM4	fraction_cell_ld	0.067395
1	1hrM4	fraction_cell_ld	0.071694
1	1hrM4	fraction_cell_ld	0.070196
1	spatialM1_1	fraction_cell_ld	0.32426
1	spatialM1_1	fraction_cell_ld	0.25117
1	spatialM1_1	fraction_cell_ld	0.31089
1	spatialM1_1	fraction_cell_ld	0.24
1	spatialM1_1	fraction_cell_ld	0.1118
1	spatialM1_1	fraction_cell_ld	0.38192
1	spatialM1_1	fraction_cell_ld	0.32389
1	spatialM1_1	fraction_cell_ld	0.28109
1	spatialM1_1	fraction_cell_ld	0.26815
1	spatialM1_1	fraction_cell_ld	0.29971
1	spatialM1_1	fraction_cell_ld	0.30605
1	spatialM1_1	fraction_cell_ld	0.14604
1	spatialM1_1	fraction_cell_ld	0.16896
1	spatialM1_1	fraction_cell_ld	0.41224
1	spatialM1_1	fraction_cell_ld	0.27405
1	spatialM1_1	fraction_cell_ld	0.20283
1	spatialM1_1	fraction_cell_ld	0.33218
1	spatialM1_1	fraction_cell_ld	0.30563
1	spatialM1_1	fraction_cell_ld	0.22959
1	spatialM1_1	fraction_cell_ld	0.24815
1	spatialM1_1	fraction_cell_ld	0.19126
1	spatialM1_1	fraction_cell_ld	0.2518
4	spatialM1_4	fraction_cell_ld	0.031597
4	spatialM1_4	fraction_cell_ld	0.14817
4	spatialM1_4	fraction_cell_ld	0.15281
4	spatialM1_4	fraction_cell_ld	0.077237
4	spatialM1_4	fraction_cell_ld	0.042746
4	spatialM1_4	fraction_cell_ld	0.058007
4	spatialM1_4	fraction_cell_ld	0.12695
4	spatialM1_4	fraction_cell_ld	0.20711
4	spatialM1_4	fraction_cell_ld	0.018557
4	spatialM1_4	fraction_cell_ld	0.21734
4	spatialM1_4	fraction_cell_ld	0.091587
4	spatialM1_4	fraction_cell_ld	0.16765
4	spatialM1_4	fraction_cell_ld	0.05669
4	spatialM1_4	fraction_cell_ld	0.065897
4	spatialM1_4	fraction_cell_ld	0.05767
4	spatialM1_4	fraction_cell_ld	0.073317
4	spatialM1_4	fraction_cell_ld	0.073261
4	spatialM1_4	fraction_cell_ld	0.13788
4	spatialM1_4	fraction_cell_ld	0.086472
4	spatialM1_4	fraction_cell_ld	0.21708
4	spatialM1_4	fraction_cell_ld	0.18833
4	spatialM1_4	fraction_cell_ld	0.090829
4	spatialM1_4	fraction_cell_ld	0.2327
4	spatialM1_4	fraction_cell_ld	0.11132
4	spatialM1_4	fraction_cell_ld	0.19752
4	spatialM1_4	fraction_cell_ld	0.092663
1	spatialM2_1	fraction_cell_ld	0.26668
1	spatialM2_1	fraction_cell_ld	0.23954
1	spatialM2_1	fraction_cell_ld	0.17049
1	spatialM2_1	fraction_cell_ld	0.12342
1	spatialM2_1	fraction_cell_ld	0.23234
1	spatialM2_1	fraction_cell_ld	0.30451
1	spatialM2_1	fraction_cell_ld	0.24398
1	spatialM2_1	fraction_cell_ld	0.15888
1	spatialM2_1	fraction_cell_ld	0.28983
1	spatialM2_1	fraction_cell_ld	0.23005
1	spatialM2_1	fraction_cell_ld	0.24571
1	spatialM2_1	fraction_cell_ld	0.14798
1	spatialM2_1	fraction_cell_ld	0.19707
1	spatialM2_1	fraction_cell_ld	0.14397
1	spatialM2_1	fraction_cell_ld	0.16412
1	spatialM2_1	fraction_cell_ld	0.22912
1	spatialM2_1	fraction_cell_ld	0.14142
4	spatialM2_4	fraction_cell_ld	0.2961
4	spatialM2_4	fraction_cell_ld	0.38475
4	spatialM2_4	fraction_cell_ld	0.32892
4	spatialM2_4	fraction_cell_ld	0.20378
4	spatialM2_4	fraction_cell_ld	0.28017
4	spatialM2_4	fraction_cell_ld	0.098814
4	spatialM2_4	fraction_cell_ld	0.103
4	spatialM2_4	fraction_cell_ld	0.038584
4	spatialM2_4	fraction_cell_ld	0.29274
4	spatialM2_4	fraction_cell_ld	0.20848
4	spatialM2_4	fraction_cell_ld	0.2372
4	spatialM2_4	fraction_cell_ld	0.24295
4	spatialM2_4	fraction_cell_ld	0.14928
4	spatialM2_4	fraction_cell_ld	0.21723
4	spatialM2_4	fraction_cell_ld	0.2034
4	spatialM2_4	fraction_cell_ld	0.3018
4	spatialM2_4	fraction_cell_ld	0.27695
4	spatialM2_4	fraction_cell_ld	0.29201
1	spatialM3_1	fraction_cell_ld	0.11073
1	spatialM3_1	fraction_cell_ld	0.23126
1	spatialM3_1	fraction_cell_ld	0.12397
1	spatialM3_1	fraction_cell_ld	0.13494
1	spatialM3_1	fraction_cell_ld	0.2023
1	spatialM3_1	fraction_cell_ld	0.12179
1	spatialM3_1	fraction_cell_ld	0.16877
1	spatialM3_1	fraction_cell_ld	0.28999
1	spatialM3_1	fraction_cell_ld	0.11119
1	spatialM3_1	fraction_cell_ld	0.12838
1	spatialM3_1	fraction_cell_ld	0.16028
1	spatialM3_1	fraction_cell_ld	0.19818
1	spatialM3_1	fraction_cell_ld	0.20014
1	spatialM3_1	fraction_cell_ld	0.13863
1	spatialM3_1	fraction_cell_ld	0.17836
1	spatialM3_1	fraction_cell_ld	0.16564
1	spatialM3_1	fraction_cell_ld	0.085058
1	spatialM3_1	fraction_cell_ld	0.19129
1	spatialM3_1	fraction_cell_ld	0.3054
1	spatialM3_1	fraction_cell_ld	0.16128
1	spatialM3_1	fraction_cell_ld	0.11645
1	spatialM3_1	fraction_cell_ld	0.093638
1	spatialM3_1	fraction_cell_ld	0.26827
1	spatialM3_1	fraction_cell_ld	0.26753
1	spatialM3_1	fraction_cell_ld	0.10929
1	spatialM3_1	fraction_cell_ld	0.14654
1	spatialM3_1	fraction_cell_ld	0.21052
1	spatialM3_1	fraction_cell_ld	0.20335
1	spatialM3_1	fraction_cell_ld	0.20292
1	spatialM3_1	fraction_cell_ld	0.23781
1	spatialM3_1	fraction_cell_ld	0.16714
1	spatialM3_1	fraction_cell_ld	0.12488
4	spatialM3_4	fraction_cell_ld	0.14576
4	spatialM3_4	fraction_cell_ld	0.10235
4	spatialM3_4	fraction_cell_ld	0.11557
4	spatialM3_4	fraction_cell_ld	0.1809
4	spatialM3_4	fraction_cell_ld	0.16523
4	spatialM3_4	fraction_cell_ld	0.16787
4	spatialM3_4	fraction_cell_ld	0.25715
4	spatialM3_4	fraction_cell_ld	0.13099
4	spatialM3_4	fraction_cell_ld	0.16505
4	spatialM3_4	fraction_cell_ld	0.16257
4	spatialM3_4	fraction_cell_ld	0.18864
4	spatialM3_4	fraction_cell_ld	0.14021
4	spatialM3_4	fraction_cell_ld	0.15836
4	spatialM3_4	fraction_cell_ld	0.15577
4	spatialM3_4	fraction_cell_ld	0.12574
4	spatialM3_4	fraction_cell_ld	0.096059
4	hfdCD1	fraction_cell_ld	0.21797
4	hfdCD1	fraction_cell_ld	0.074736
4	hfdCD1	fraction_cell_ld	0.1777
4	hfdCD1	fraction_cell_ld	0.17889
4	hfdCD1	fraction_cell_ld	0.1462
4	hfdCD1	fraction_cell_ld	0.13131
4	hfdCD2	fraction_cell_ld	0.026452
4	hfdCD2	fraction_cell_ld	0.070983
4	hfdCD2	fraction_cell_ld	0.050703
4	hfdCD2	fraction_cell_ld	0.032599
4	hfdCD2	fraction_cell_ld	0.020806
4	hfdCD2	fraction_cell_ld	0.0027512
4	hfdCD3	fraction_cell_ld	0.080698
4	hfdCD3	fraction_cell_ld	0.1228
4	hfdCD3	fraction_cell_ld	0.048195
4	hfdCD3	fraction_cell_ld	0.071517
4	hfdCD3	fraction_cell_ld	0.059009
4	hfdCD3	fraction_cell_ld	0.049219
4	hfdCD3	fraction_cell_ld	0.14401
4	hfdCD3	fraction_cell_ld	0.098053
4	hfdCD3	fraction_cell_ld	0.059691
4	hfdCD3	fraction_cell_ld	0.099536
4	hfdCD3	fraction_cell_ld	0.10444
4	hfdCD3	fraction_cell_ld	0.077917
4	hfdCD3	fraction_cell_ld	0.11217
4	crCD1	fraction_cell_ld	0.15653
4	crCD1	fraction_cell_ld	0.10411
4	crCD1	fraction_cell_ld	0.063297
4	crCD1	fraction_cell_ld	0.090265
4	crCD1	fraction_cell_ld	0.086753
4	crCD1	fraction_cell_ld	0.085774
4	crCD1	fraction_cell_ld	0.0084105
4	crCD1	fraction_cell_ld	0.095605
4	crCD1	fraction_cell_ld	0.19034
4	crCD2	fraction_cell_ld	0.070246
4	crCD2	fraction_cell_ld	0.12982
4	crCD2	fraction_cell_ld	0.092205
4	crCD2	fraction_cell_ld	0.22536
4	crCD2	fraction_cell_ld	0.15215
4	crCD2	fraction_cell_ld	0.20165
4	crCD2	fraction_cell_ld	0.19676
4	crCD2	fraction_cell_ld	0.2932
4	crCD3	fraction_cell_ld	0.159
4	crCD3	fraction_cell_ld	0.14062
4	crCD3	fraction_cell_ld	0.13263
4	crCD3	fraction_cell_ld	0.1789
4	crCD3	fraction_cell_ld	0.19646
0	fastedM1	fraction_cell_gly	0.00021969
0	fastedM1	fraction_cell_gly	0.00072594
0	fastedM1	fraction_cell_gly	0.00019073
0	fastedM1	fraction_cell_gly	0.00016479
0	fastedM1	fraction_cell_gly	0.00015916
0	fastedM1	fraction_cell_gly	0.00064542
0	fastedM1	fraction_cell_gly	0.00039499
0	fastedM1	fraction_cell_gly	0.00033845
0	fastedM1	fraction_cell_gly	0.00012379
0	fastedM1	fraction_cell_gly	0.0007375
0	fastedM1	fraction_cell_gly	0.00011617
0	fastedM1	fraction_cell_gly	0.00069057
0	fastedM1	fraction_cell_gly	0.00012503
0	fastedM1	fraction_cell_gly	0.0003453
0	fastedM1	fraction_cell_gly	0.00027732
0	fastedM1	fraction_cell_gly	0.00083048
0	fastedM1	fraction_cell_gly	0.00030644
0	fastedM1	fraction_cell_gly	0.00081093
0	fastedM2	fraction_cell_gly	0.0026406
0	fastedM2	fraction_cell_gly	0.0042828
0	fastedM2	fraction_cell_gly	0.0026178
0	fastedM2	fraction_cell_gly	0.0061806
0	fastedM2	fraction_cell_gly	0.0022886
0	fastedM2	fraction_cell_gly	0.0087437
0	fastedM2	fraction_cell_gly	0.0044987
0	fastedM3	fraction_cell_gly	0.0042513
0	fastedM3	fraction_cell_gly	0.0014944
0	fastedM3	fraction_cell_gly	0.0023182
0	fastedM3	fraction_cell_gly	0.0044016
0	fastedM3	fraction_cell_gly	0.00424
0	fastedM3	fraction_cell_gly	0.0020368
0	fastedM3	fraction_cell_gly	0.0029699
0	fastedM3	fraction_cell_gly	0.0051575
0	fastedM3	fraction_cell_gly	0.0052077
0	fastedM3	fraction_cell_gly	0.0068346
0	fastedM3	fraction_cell_gly	0.0038769
0	fastedM3	fraction_cell_gly	0.0043555
0	fastedM3	fraction_cell_gly	0.0032607
0	fastedM3	fraction_cell_gly	0.0024939
0	fastedM3	fraction_cell_gly	0.0031277
0	fastedM3	fraction_cell_gly	0.0029923
0	fastedM3	fraction_cell_gly	0.0042866
0	fastedM3	fraction_cell_gly	0.0055947
0	fastedM3	fraction_cell_gly	0.002328
0	fastedM3	fraction_cell_gly	0.0031062
0	fastedM3	fraction_cell_gly	0.0019808
0	fastedM3	fraction_cell_gly	0.00034387
0	fastedM3	fraction_cell_gly	0.0038167
0	fastedM3	fraction_cell_gly	0.0038722
0	fastedM4	fraction_cell_gly	0.0062568
0	fastedM4	fraction_cell_gly	0.0051289
0	fastedM4	fraction_cell_gly	0.0048087
0	fastedM4	fraction_cell_gly	0.0040752
0	fastedM4	fraction_cell_gly	0.0053803
0	fastedM4	fraction_cell_gly	0.0021364
0	fastedM4	fraction_cell_gly	0.0025177
0	fastedM4	fraction_cell_gly	0.0031612
0	fastedM5	fraction_cell_gly	0.0076552
0	fastedM5	fraction_cell_gly	0.0050248
0	fastedM5	fraction_cell_gly	0.0020075
0	fastedM5	fraction_cell_gly	0.0024466
0	fastedM5	fraction_cell_gly	0.006624
0	fastedM5	fraction_cell_gly	0.0049216
0	fastedM5	fraction_cell_gly	0.0039968
0	fastedM5	fraction_cell_gly	0.0070073
0	fastedM5	fraction_cell_gly	0.0067285
0	fastedM5	fraction_cell_gly	0.0087036
0	fastedM5	fraction_cell_gly	0.0029524
0	fastedM5	fraction_cell_gly	0.011818
0	fastedM5	fraction_cell_gly	0.0077295
0	fastedM5	fraction_cell_gly	0.0054104
0	fastedM5	fraction_cell_gly	0.004889
0	fastedM5	fraction_cell_gly	0.001483
0	fastedM5	fraction_cell_gly	0.0037194
0	fastedM5	fraction_cell_gly	0.0056224
0	fastedM5	fraction_cell_gly	0.0044999
0	fastedM5	fraction_cell_gly	0.006961
0	fastedM5	fraction_cell_gly	0.0026651
0	fastedM5	fraction_cell_gly	0.0048246
0	fastedM5	fraction_cell_gly	0.004505
0	fastedM5	fraction_cell_gly	0.0061394
1	1hrM2	fraction_cell_gly	0.10643
1	1hrM2	fraction_cell_gly	0.018901
1	1hrM2	fraction_cell_gly	0.0062773
1	1hrM2	fraction_cell_gly	0.079372
1	1hrM2	fraction_cell_gly	0.055882
1	1hrM2	fraction_cell_gly	0.040783
1	1hrM2	fraction_cell_gly	0.022961
1	1hrM2	fraction_cell_gly	0.038594
1	1hrM2	fraction_cell_gly	0.054141
1	1hrM2	fraction_cell_gly	0.044997
1	1hrM2	fraction_cell_gly	0.05473
1	1hrM2	fraction_cell_gly	0.055102
1	1hrM2	fraction_cell_gly	0.11214
1	1hrM2	fraction_cell_gly	0.078179
1	1hrM2	fraction_cell_gly	0.063541
1	1hrM3	fraction_cell_gly	0.0059582
1	1hrM3	fraction_cell_gly	0.00016728
1	1hrM3	fraction_cell_gly	0.029104
1	1hrM3	fraction_cell_gly	0.045093
1	1hrM3	fraction_cell_gly	0.0016726
1	1hrM3	fraction_cell_gly	0.023499
1	1hrM3	fraction_cell_gly	0.0066751
1	1hrM3	fraction_cell_gly	0.0066498
1	1hrM3	fraction_cell_gly	0.020881
1	1hrM3	fraction_cell_gly	0.0064784
1	1hrM3	fraction_cell_gly	0.0081279
1	1hrM3	fraction_cell_gly	0.0077004
1	1hrM3	fraction_cell_gly	0.0088499
1	1hrM3	fraction_cell_gly	0.0018847
1	1hrM3	fraction_cell_gly	0.0067595
1	1hrM3	fraction_cell_gly	0.0043151
1	1hrM3	fraction_cell_gly	0.00078493
1	1hrM3	fraction_cell_gly	0.0036038
1	1hrM3	fraction_cell_gly	0.0020868
1	1hrM3	fraction_cell_gly	0.0023782
1	1hrM3	fraction_cell_gly	0.00067733
1	1hrM3	fraction_cell_gly	0.00023606
1	1hrM4	fraction_cell_gly	0.00021572
1	1hrM4	fraction_cell_gly	0.00030512
1	1hrM4	fraction_cell_gly	0.00019595
1	1hrM4	fraction_cell_gly	9.77e-05
1	1hrM4	fraction_cell_gly	0.00047611
1	spatialM1_1	fraction_cell_gly	0.0030008
1	spatialM1_1	fraction_cell_gly	0.020448
1	spatialM1_1	fraction_cell_gly	0.018659
1	spatialM1_1	fraction_cell_gly	0.031195
1	spatialM1_1	fraction_cell_gly	0.012503
1	spatialM1_1	fraction_cell_gly	0.0027252
1	spatialM1_1	fraction_cell_gly	0.013107
1	spatialM1_1	fraction_cell_gly	0.010552
1	spatialM1_1	fraction_cell_gly	0.0045123
1	spatialM1_1	fraction_cell_gly	0.013515
1	spatialM1_1	fraction_cell_gly	0.00787
1	spatialM1_1	fraction_cell_gly	0.016258
1	spatialM1_1	fraction_cell_gly	0.015914
1	spatialM1_1	fraction_cell_gly	0.003033
1	spatialM1_1	fraction_cell_gly	0.0048646
1	spatialM1_1	fraction_cell_gly	0.02059
1	spatialM1_1	fraction_cell_gly	0.004035
1	spatialM1_1	fraction_cell_gly	0.0089255
1	spatialM1_1	fraction_cell_gly	0.0163
1	spatialM1_1	fraction_cell_gly	0.018146
1	spatialM1_1	fraction_cell_gly	0.017239
1	spatialM1_1	fraction_cell_gly	0.0090719
4	spatialM1_4	fraction_cell_gly	0.11342
4	spatialM1_4	fraction_cell_gly	0.099088
4	spatialM1_4	fraction_cell_gly	0.064684
4	spatialM1_4	fraction_cell_gly	0.1017
4	spatialM1_4	fraction_cell_gly	0.11645
4	spatialM1_4	fraction_cell_gly	0.052531
4	spatialM1_4	fraction_cell_gly	0.096439
4	spatialM1_4	fraction_cell_gly	0.043981
4	spatialM1_4	fraction_cell_gly	0.080905
4	spatialM1_4	fraction_cell_gly	0.11176
4	spatialM1_4	fraction_cell_gly	0.058743
4	spatialM1_4	fraction_cell_gly	0.085574
4	spatialM1_4	fraction_cell_gly	0.081535
4	spatialM1_4	fraction_cell_gly	0.10131
4	spatialM1_4	fraction_cell_gly	0.151
4	spatialM1_4	fraction_cell_gly	0.070726
4	spatialM1_4	fraction_cell_gly	0.047474
4	spatialM1_4	fraction_cell_gly	0.065646
4	spatialM1_4	fraction_cell_gly	0.079429
4	spatialM1_4	fraction_cell_gly	0.085016
4	spatialM1_4	fraction_cell_gly	0.063234
4	spatialM1_4	fraction_cell_gly	0.054232
4	spatialM1_4	fraction_cell_gly	0.088452
4	spatialM1_4	fraction_cell_gly	0.085541
4	spatialM1_4	fraction_cell_gly	0.085956
4	spatialM1_4	fraction_cell_gly	0.092057
1	spatialM2_1	fraction_cell_gly	0.001436
1	spatialM2_1	fraction_cell_gly	0.015212
1	spatialM2_1	fraction_cell_gly	0.015295
1	spatialM2_1	fraction_cell_gly	0.0013796
1	spatialM2_1	fraction_cell_gly	0.038011
1	spatialM2_1	fraction_cell_gly	0.012143
1	spatialM2_1	fraction_cell_gly	0.0032603
1	spatialM2_1	fraction_cell_gly	0.020759
1	spatialM2_1	fraction_cell_gly	0.031082
1	spatialM2_1	fraction_cell_gly	0.0029163
1	spatialM2_1	fraction_cell_gly	0.0036844
1	spatialM2_1	fraction_cell_gly	0.0027223
1	spatialM2_1	fraction_cell_gly	0.010825
1	spatialM2_1	fraction_cell_gly	0.004088
1	spatialM2_1	fraction_cell_gly	0.031395
1	spatialM2_1	fraction_cell_gly	0.028264
1	spatialM2_1	fraction_cell_gly	0.016796
4	spatialM2_4	fraction_cell_gly	0.083286
4	spatialM2_4	fraction_cell_gly	0.027518
4	spatialM2_4	fraction_cell_gly	0.010963
4	spatialM2_4	fraction_cell_gly	0.0073832
4	spatialM2_4	fraction_cell_gly	0.026365
4	spatialM2_4	fraction_cell_gly	0.01152
4	spatialM2_4	fraction_cell_gly	0.023943
4	spatialM2_4	fraction_cell_gly	0.0061608
4	spatialM2_4	fraction_cell_gly	0.042687
4	spatialM2_4	fraction_cell_gly	0.021834
4	spatialM2_4	fraction_cell_gly	0.016775
4	spatialM2_4	fraction_cell_gly	0.01059
4	spatialM2_4	fraction_cell_gly	0.031147
4	spatialM2_4	fraction_cell_gly	0.023793
4	spatialM2_4	fraction_cell_gly	0.0074849
4	spatialM2_4	fraction_cell_gly	0.037811
4	spatialM2_4	fraction_cell_gly	0.014781
4	spatialM2_4	fraction_cell_gly	0.01292
1	spatialM3_1	fraction_cell_gly	0.013639
1	spatialM3_1	fraction_cell_gly	0.025972
1	spatialM3_1	fraction_cell_gly	0.022349
1	spatialM3_1	fraction_cell_gly	0.019562
1	spatialM3_1	fraction_cell_gly	0.022335
1	spatialM3_1	fraction_cell_gly	0.036072
1	spatialM3_1	fraction_cell_gly	0.02936
1	spatialM3_1	fraction_cell_gly	0.010717
1	spatialM3_1	fraction_cell_gly	0.01757
1	spatialM3_1	fraction_cell_gly	0.017945
1	spatialM3_1	fraction_cell_gly	0.0027195
1	spatialM3_1	fraction_cell_gly	0.021473
1	spatialM3_1	fraction_cell_gly	0.012115
1	spatialM3_1	fraction_cell_gly	0.0077454
1	spatialM3_1	fraction_cell_gly	0.037576
1	spatialM3_1	fraction_cell_gly	0.044702
1	spatialM3_1	fraction_cell_gly	0.017293
1	spatialM3_1	fraction_cell_gly	0.013361
1	spatialM3_1	fraction_cell_gly	0.045353
1	spatialM3_1	fraction_cell_gly	0.0089259
1	spatialM3_1	fraction_cell_gly	0.023475
1	spatialM3_1	fraction_cell_gly	0.010711
1	spatialM3_1	fraction_cell_gly	0.014751
1	spatialM3_1	fraction_cell_gly	0.059796
1	spatialM3_1	fraction_cell_gly	0.018038
1	spatialM3_1	fraction_cell_gly	0.019769
1	spatialM3_1	fraction_cell_gly	0.007972
1	spatialM3_1	fraction_cell_gly	0.0076191
1	spatialM3_1	fraction_cell_gly	0.024969
1	spatialM3_1	fraction_cell_gly	0.0066784
1	spatialM3_1	fraction_cell_gly	0.029137
1	spatialM3_1	fraction_cell_gly	0.084721
4	spatialM3_4	fraction_cell_gly	0.016148
4	spatialM3_4	fraction_cell_gly	0.024888
4	spatialM3_4	fraction_cell_gly	0.031327
4	spatialM3_4	fraction_cell_gly	0.039904
4	spatialM3_4	fraction_cell_gly	0.0060327
4	spatialM3_4	fraction_cell_gly	0.02356
4	spatialM3_4	fraction_cell_gly	0.030871
4	spatialM3_4	fraction_cell_gly	0.08492
4	spatialM3_4	fraction_cell_gly	0.019124
4	spatialM3_4	fraction_cell_gly	0.010301
4	spatialM3_4	fraction_cell_gly	0.023683
4	spatialM3_4	fraction_cell_gly	0.060457
4	spatialM3_4	fraction_cell_gly	0.033928
4	spatialM3_4	fraction_cell_gly	0.012603
4	spatialM3_4	fraction_cell_gly	0.010513
4	spatialM3_4	fraction_cell_gly	0.088403

## Sheet: 4G
Object Number	Volume Ranked (cubic nm)
1	9501.18
2	9666.94
3	10699.7
4	11717.7
5	14066.5
6	17908.9
7	19508.7
8	22705.5
9	23603
10	24944.4
11	27302.1
12	27770.2
13	33261.4
14	36176.3
15	36261.3
16	36717.1
17	39334.4
18	39536.9
19	40176.1
20	40462.3
21	41612.1
22	41921.5
23	42829.3
24	42947.1
25	44000.6
26	46384.1
27	47778.2
28	47507.2
29	48683.8
30	55338.1
31	55678.2
32	55700.7
33	57124
34	56984.6
35	59656.3
36	60273.3
37	61922.7
38	63323.1
39	65302.2
40	68300
41	68760.5
42	72354.1
43	72980.6
44	74279.8
45	76563.3
46	78386.4
47	79085.4
48	79274.4
49	78357.7
50	80487.9
51	81544.8
52	84825.6
53	86074.8
54	86383.9
55	86564.2
56	87617.7
57	89329.4
58	93749.7
59	94136.4
60	94795.1
61	96531.2
62	100071
63	101237
64	104668
65	106697
66	106650
67	108474
68	111067
69	114064
70	114521
71	117487
72	117907
73	119137
74	119503
75	119902
76	122643
77	123252
78	125645
79	129681
80	129010
81	131269
82	136922
83	139004
84	139476
85	139865
86	141513
87	142181
88	144478
89	144597
90	145303
91	146448
92	149183
93	157425
94	161066
95	161886
96	164507
97	172336
98	176043
99	174735
100	176525
101	188077
102	192601
103	195733
104	197618
105	208037
106	208928
107	210225
108	210245
109	212753
110	222382
111	246233
112	250561
113	253346
114	259227
115	265124
116	266137
117	267048
118	270052
119	271252
120	291789
121	293037
122	301092
123	302838
124	305539
125	315221
126	326264
127	326937
128	340668
129	342166
130	357897
131	356822
132	363373
133	363130
134	367171
135	374217
136	376518
137	389919
138	394218
139	395438
140	398429
141	437206
142	487216
143	489440
144	497597
145	514483
146	549469
147	566490
148	646652
149	699285
150	707485
151	838110
152	940747

[truncated: 33 more sheets: 5C-Left, 5C-Middle, 5C-Right, 5E, 5F, 5G, 5I, 5J, 5K, S1B, S1C, S1D, S1E, S1F, S1G, S1H, S3B, S3C, S3E, S4B …]
